# Supplementary material for: Characterization of a miRNA Signature with Enhanced Diagnostic and Prognostic Power for Patients with Bladder Carcinoma
Source: Int J Mol Sci. 2023 Nov 13;24(22):16243. doi: 10.3390/ijms242216243 (PMC10671612; doi:10.3390/ijms242216243)
Supplement: Supplementary file 1 [file ijms-24-16243-s001.zip]

Archive with 1 entries (1 files):
- ijms-2686104-SI.xlsx
