# Supplementary material for: Characterization of a miRNA Signature with Enhanced Diagnostic and Prognostic Power for Patients with Bladder Carcinoma
Source: Int J Mol Sci. 2023 Nov 13;24(22):16243. doi: 10.3390/ijms242216243 (PMC10671612; doi:10.3390/ijms242216243)
Supplement: Supplementary file 1 [file ijms-24-16243-s001.zip › ijms-2686104-SI.xlsx]

## Sheet: Supplementary Table S1
Supplementary Table S1 : Differential expression and statistical analysis of miRNAs in the TCGA BLCA dataset
miRNA ID	logFC	NaturalFC	PValue	FDR
hsa-mir-519a-1	9.45912	703.848	6.32966e-10	8.85519e-09
hsa-mir-518f	9.00736	514.62	1.5413e-06	8.26162e-06
hsa-mir-520b	8.71832	421.189	4.93426e-08	4.44822e-07
hsa-mir-520a	8.70857	418.35	2.08894e-07	1.50641e-06
hsa-mir-512-2	8.66112	404.815	7.29791e-08	6.26367e-07
hsa-mir-518c	8.50963	364.462	6.63724e-07	4.10863e-06
hsa-mir-520c	8.46878	354.287	3.50691e-06	1.6802e-05
hsa-mir-516a-1	8.42951	344.776	6.72103e-09	7.17765e-08
hsa-mir-525	8.41534	341.404	1.50793e-06	8.11382e-06
hsa-mir-512-1	8.37452	331.88	1.89058e-07	1.40835e-06
hsa-mir-520g	8.37023	330.895	3.41789e-06	1.65454e-05
hsa-mir-516a-2	8.3648	329.652	6.14385e-09	6.61173e-08
hsa-mir-519a-2	8.33901	323.811	1.87517e-08	1.86054e-07
hsa-mir-1323	8.29544	314.178	3.41342e-06	1.65454e-05
hsa-mir-526b	8.18371	290.764	8.47262e-08	7.14048e-07
hsa-mir-520f	8.16602	287.221	2.45224e-06	1.23852e-05
hsa-mir-520d	8.08673	271.861	8.43059e-06	3.72063e-05
hsa-mir-518a-1	8.0564	266.206	5.86969e-06	2.68356e-05
hsa-mir-522	8.04358	263.851	1.57371e-07	1.21636e-06
hsa-mir-518b	8.02815	261.045	6.60794e-07	4.10863e-06
hsa-mir-521-1	7.93273	244.337	9.97546e-06	4.37482e-05
hsa-mir-518a-2	7.8813	235.78	1.41142e-05	5.98358e-05
hsa-mir-519c	7.77372	218.838	3.14967e-05	0.000118771
hsa-mir-527	7.71812	210.564	5.36366e-06	2.47649e-05
hsa-mir-520h	7.71252	209.749	1.99703e-05	8.05144e-05
hsa-mir-518e	7.70151	208.154	4.33827e-06	2.03666e-05
hsa-mir-516b-1	7.68498	205.782	5.57249e-05	0.000198875
hsa-mir-517c	7.61457	195.981	7.99774e-05	0.000272234
hsa-mir-515-2	7.48522	179.174	4.63958e-05	0.000169031
hsa-mir-519d	7.4786	178.354	1.99006e-05	8.05144e-05
hsa-mir-523	7.39648	168.486	0.00015873	0.000505839
hsa-mir-524	7.36415	164.752	1.40356e-05	5.96831e-05
hsa-mir-515-1	7.33193	161.114	3.18215e-05	0.000119673
hsa-mir-1283-2	7.28131	155.558	1.68075e-07	1.29196e-06
hsa-mir-517a	7.19878	146.909	1.02396e-05	4.4766e-05
hsa-mir-517b	7.17903	144.911	1.09039e-05	4.73744e-05
hsa-mir-519b	7.14093	141.135	3.61669e-05	0.000134568
hsa-mir-498	6.97436	125.745	5.89861e-05	0.000209446
hsa-mir-520e	6.92392	121.425	0.000123258	0.000400087
hsa-mir-516b-2	6.84367	114.855	0.000114163	0.000371428
hsa-mir-372	6.76248	108.57	3.88737e-05	0.000143874
hsa-mir-519e	6.47065	88.6867	0.000178978	0.000561412
hsa-mir-1283-1	6.28601	78.0328	1.99357e-05	8.05144e-05
hsa-mir-521-2	5.61217	48.9138	6.82478e-05	0.000235169
hsa-mir-210	5.56587	47.369	2.00577e-19	5.61216e-17
hsa-mir-767	5.40385	42.3369	1.27789e-06	7.12258e-06
hsa-mir-215	5.38139	41.6831	6.72953e-08	5.81149e-07
hsa-mir-483	5.23753	37.7271	2.64998e-07	1.81732e-06
hsa-mir-3131	5.20126	36.7905	0.000441539	0.00130595
hsa-mir-6715b	5.17453	36.1151	2.78933e-05	0.000107205
hsa-mir-3923	5.08188	33.8688	0.0296442	0.0523639
hsa-mir-371a	5.05489	33.2409	0.011199	0.0230065
hsa-mir-147b	5.03887	32.8738	3.6665e-12	9.8643e-11
hsa-mir-301b	5.02673	32.5984	1.23423e-16	1.07918e-14
hsa-mir-373	5.0198	32.4421	0.010695	0.0220358
hsa-mir-105-2	4.88709	29.5911	6.8995e-06	3.12375e-05
hsa-mir-105-1	4.84148	28.6703	7.33509e-06	3.28903e-05
hsa-mir-548y	4.74276	26.774	4.3521e-05	0.000159805
hsa-mir-1251	4.70728	26.1235	0.000333075	0.00100425
hsa-mir-615	4.65169	25.136	7.7878e-09	8.25388e-08
hsa-mir-577	4.56731	23.7081	2.13392e-05	8.5236e-05
hsa-mir-3687	4.36406	20.5926	3.36712e-10	5.12022e-09
hsa-mir-7705	4.31626	19.9215	4.07939e-17	4.22427e-15
hsa-mir-4724	4.30787	19.806	1.44556e-10	2.52792e-09
hsa-mir-96	4.26397	19.2124	7.02952e-20	3.2781e-17
hsa-mir-675	4.24944	19.0199	3.81777e-07	2.50754e-06
hsa-mir-135b	4.12575	17.4572	1.09208e-11	2.72825e-10
hsa-mir-1293	4.10935	17.2598	3.10217e-06	1.52278e-05
hsa-mir-518d	4.08819	17.0086	0.0318375	0.0557116
hsa-mir-4446	4.07351	16.8364	2.09515e-08	2.0355e-07
hsa-mir-4523	4.00806	16.0897	3.43445e-10	5.14766e-09
hsa-mir-526a-2	3.99152	15.9062	0.0511619	0.0834213
hsa-mir-3944	3.94543	15.4061	1.90904e-09	2.18268e-08
hsa-mir-345	3.92951	15.237	4.14336e-14	1.75654e-12
hsa-mir-1910	3.88418	14.7657	1.17276e-09	1.49154e-08
hsa-mir-663a	3.82791	14.2009	1.26181e-07	1.00873e-06
hsa-mir-4664	3.77209	13.6619	1.45917e-11	3.58138e-10
hsa-mir-4652	3.76677	13.6116	9.32838e-09	9.73517e-08
hsa-mir-514b	3.76087	13.5561	0.0127482	0.0257727
hsa-mir-33b	3.71468	13.129	2.19485e-12	6.39707e-11
hsa-mir-4501	3.63319	12.4079	0.00134915	0.00352797
hsa-mir-3200	3.62846	12.3673	2.32172e-09	2.59847e-08
hsa-mir-3189	3.60828	12.1955	2.86679e-05	0.00010988
hsa-mir-3648	3.60039	12.129	3.45875e-10	5.14766e-09
hsa-mir-7974	3.58224	11.9774	8.40874e-08	7.12959e-07
hsa-mir-183	3.58213	11.9765	1.70403e-16	1.32441e-14
hsa-mir-6783	3.58103	11.9674	3.80714e-11	7.94953e-10
hsa-mir-6728	3.57661	11.9308	2.1499e-08	2.07428e-07
hsa-mir-211	3.56619	11.8449	0.0100221	0.0208644
hsa-mir-934	3.56586	11.8421	9.9523e-08	8.14226e-07
hsa-mir-4756	3.53428	11.5857	1.43318e-06	7.80162e-06
hsa-mir-599	3.51117	11.4017	0.0392955	0.0665549
hsa-mir-18a	3.48274	11.1792	2.73064e-17	3.3599e-15
hsa-mir-203b	3.47264	11.1012	1.67469e-05	6.99131e-05
hsa-mir-335	3.43957	10.8496	1.16006e-10	2.08067e-09
hsa-mir-940	3.43913	10.8463	2.34228e-13	8.62329e-12
hsa-mir-506	3.43066	10.7828	0.0096794	0.0201811
hsa-mir-4665	3.40058	10.5603	3.21388e-08	3.0176e-07
hsa-mir-33a	3.39472	10.5175	5.63015e-15	2.6959e-13
hsa-mir-937	3.38334	10.4349	7.42913e-14	2.80902e-12
hsa-mir-130b	3.37295	10.36	2.086e-17	3.22701e-15
hsa-mir-138-1	3.3693	10.3338	8.12781e-07	4.75766e-06
hsa-mir-1229	3.34505	10.1616	1.28755e-09	1.60828e-08
hsa-mir-124-3	3.33145	10.0662	0.120483	0.174767
hsa-mir-429	3.33076	10.0614	5.00533e-11	9.86261e-10
hsa-mir-124-2	3.32787	10.0413	0.171657	0.228278
hsa-mir-4449	3.32667	10.0329	4.40964e-07	2.86934e-06
hsa-mir-503	3.31417	9.94634	4.21381e-15	2.18338e-13
hsa-mir-138-2	3.27378	9.67179	1.3347e-06	7.38042e-06
hsa-mir-509-2	3.26686	9.62552	0.000626505	0.00180718
hsa-mir-3651	3.26328	9.60163	3.05397e-08	2.90647e-07
hsa-mir-6814	3.26018	9.58104	5.7174e-08	5.06243e-07
hsa-mir-5092	3.25958	9.57706	2.30896e-07	1.63971e-06
hsa-mir-877	3.24988	9.51284	4.55382e-14	1.87376e-12
hsa-mir-192	3.24814	9.5014	3.16873e-10	4.92726e-09
hsa-mir-5682	3.23885	9.44041	0.0135467	0.0271129
hsa-mir-3136	3.22652	9.36007	1.93676e-08	1.90811e-07
hsa-mir-551b	3.21737	9.30089	1.7217e-05	7.12622e-05
hsa-mir-526a-1	3.21234	9.26854	0.0180641	0.0345241
hsa-mir-216b	3.20952	9.25045	0.0194074	0.0365424
hsa-mir-4466	3.20952	9.25043	7.98339e-07	4.69276e-06
hsa-mir-224	3.20175	9.20077	2.01946e-08	1.97569e-07
hsa-mir-513c	3.19312	9.14585	0.00181779	0.00460705
hsa-mir-489	3.19267	9.14305	2.47311e-06	1.2401e-05
hsa-mir-31	3.18111	9.07004	7.92847e-07	4.68014e-06
hsa-mir-137	3.16892	8.99376	0.00204833	0.00512633
hsa-mir-1270-1	3.13744	8.79962	5.13694e-07	3.25184e-06
hsa-mir-3660	3.13154	8.76368	0.000142115	0.000454962
hsa-mir-1305	3.12135	8.70205	0.000100975	0.000334749
hsa-mir-1277	3.11056	8.63719	2.78967e-13	9.75686e-12
hsa-mir-3664	3.10772	8.62017	9.04365e-07	5.18527e-06
hsa-mir-141	3.10608	8.61038	2.56194e-13	9.19014e-12
hsa-mir-548f-1	3.10005	8.57447	0.00348713	0.00821296
hsa-mir-579	3.08592	8.49091	9.37239e-10	1.20338e-08
hsa-mir-301a	3.08326	8.47527	1.30372e-15	7.93004e-14
hsa-mir-7-3	3.0811	8.46258	9.42548e-07	5.36026e-06
hsa-mir-6777	3.0781	8.44503	3.94943e-08	3.6835e-07
hsa-mir-4758	3.07659	8.43618	4.45639e-08	4.09914e-07
hsa-mir-6844	3.07286	8.41443	2.69923e-06	1.33435e-05
hsa-mir-6715a	3.06869	8.3901	0.00261764	0.00644732
hsa-mir-4636	3.06155	8.34871	1.6115e-06	8.55685e-06
hsa-mir-449b	3.04087	8.22985	0.000791307	0.00222297
hsa-mir-509-3	3.01177	8.06552	0.00107897	0.00291405
hsa-mir-556	3.01134	8.06312	6.13299e-08	5.32923e-07
hsa-mir-573	3.00359	8.01996	1.9785e-05	8.04629e-05
hsa-mir-1224	2.97837	7.88095	0.00399706	0.00930431
hsa-mir-3176	2.97228	7.84774	7.73001e-07	4.60625e-06
hsa-mir-509-1	2.95235	7.74007	0.00193275	0.00486317
hsa-mir-6087	2.94593	7.70571	8.66965e-07	5.01192e-06
hsa-mir-1269b	2.94456	7.69839	0.0518029	0.0841722
hsa-mir-5579	2.94237	7.68671	6.7148e-05	0.000232525
hsa-mir-2682	2.93634	7.65467	0.00510103	0.0115662
hsa-mir-449a	2.93065	7.62453	0.000268635	0.000824169
hsa-mir-124-1	2.92163	7.57703	0.189017	0.246215
hsa-mir-4763	2.91942	7.56543	5.82211e-08	5.12273e-07
hsa-mir-4638	2.91847	7.56043	9.30724e-10	1.20338e-08
hsa-mir-1270-2	2.8989	7.45859	2.56338e-06	1.27622e-05
hsa-mir-4787	2.89572	7.44217	3.46233e-06	1.66602e-05
hsa-mir-7112-1	2.89123	7.41904	2.62933e-07	1.81204e-06
hsa-mir-612	2.88738	7.39926	0.000812387	0.00226852
hsa-mir-20b	2.88657	7.39512	4.74369e-07	3.04423e-06
hsa-mir-3144	2.87829	7.35279	2.13851e-05	8.5236e-05
hsa-mir-7641-1	2.87236	7.32263	0.00362911	0.00850441
hsa-mir-584	2.87059	7.31366	2.79796e-10	4.49924e-09
hsa-mir-6754	2.86236	7.27203	2.04465e-07	1.48983e-06
hsa-mir-4766	2.85468	7.23343	1.98185e-07	1.45927e-06
hsa-mir-548x	2.84699	7.19498	0.0190425	0.035952
hsa-mir-935	2.84529	7.18653	0.000590048	0.00171261
hsa-mir-182	2.8442	7.18109	3.48324e-13	1.16025e-11
hsa-mir-570	2.83161	7.1187	1.8941e-09	2.18268e-08
hsa-mir-3170	2.82718	7.09685	1.02083e-08	1.0501e-07
hsa-mir-34b	2.798	6.95475	2.55643e-08	2.44962e-07
hsa-mir-19a	2.79115	6.92181	5.62488e-16	3.83538e-14
hsa-mir-4687	2.79076	6.91993	4.51924e-07	2.92704e-06
hsa-mir-548d-2	2.78459	6.89041	6.43581e-07	4.01951e-06
hsa-mir-1915	2.76255	6.78594	6.78832e-05	0.00023449
hsa-mir-2277	2.76053	6.77644	3.83433e-10	5.64656e-09
hsa-mir-200a	2.7556	6.75332	1.36043e-09	1.6471e-08
hsa-mir-4745	2.74537	6.70563	2.37672e-05	9.28781e-05
hsa-mir-3065	2.72016	6.58948	5.91944e-09	6.41961e-08
hsa-mir-7112-2	2.71991	6.5883	3.75355e-06	1.7871e-05
hsa-mir-3654	2.71845	6.58167	3.35732e-05	0.000125585
hsa-mir-466	2.70152	6.50488	0.000783103	0.00220435
hsa-mir-106a	2.69841	6.49085	2.29387e-10	3.82038e-09
hsa-mir-3117	2.69812	6.48955	4.82547e-07	3.08257e-06
hsa-mir-216a	2.69514	6.47617	0.00149263	0.00385275
hsa-mir-671	2.69474	6.47438	2.79247e-22	1.95333e-19
hsa-mir-6499	2.69229	6.46339	0.000170591	0.000538727
hsa-mir-323b	2.69095	6.4574	1.11982e-06	6.31704e-06
hsa-mir-3689f	2.68864	6.44707	0.18244	0.239656
hsa-mir-196a-1	2.67453	6.38432	5.66876e-06	2.60019e-05
hsa-mir-4713	2.67253	6.37547	5.01944e-06	2.32523e-05
hsa-mir-149	2.67206	6.3734	6.77355e-10	9.29038e-09
hsa-mir-708	2.66709	6.35145	1.87353e-10	3.16154e-09
hsa-mir-4640	2.66603	6.3468	1.34402e-07	1.06834e-06
hsa-mir-6793	2.65648	6.30492	4.48297e-08	4.09914e-07
hsa-mir-205	2.64838	6.26964	9.2226e-08	7.63456e-07
hsa-mir-93	2.64833	6.2694	5.75718e-16	3.83538e-14
hsa-mir-6797	2.64033	6.23476	7.25324e-07	4.39276e-06
hsa-mir-3619	2.64027	6.23447	3.80003e-06	1.80211e-05
hsa-mir-499a	2.63304	6.20333	0.00563635	0.0126366
hsa-mir-20a	2.63294	6.2029	1.76316e-15	1.02777e-13
hsa-mir-6781	2.63166	6.19737	2.07622e-07	1.50499e-06
hsa-mir-188	2.62906	6.18623	3.75535e-12	9.91269e-11
hsa-mir-4746	2.62511	6.1693	1.98197e-11	4.77086e-10
hsa-mir-425	2.62269	6.15895	5.4292e-15	2.6959e-13
hsa-mir-3618	2.60573	6.08698	2.82781e-06	1.393e-05
hsa-mir-545	2.58347	5.9938	9.3193e-10	1.20338e-08
hsa-mir-944	2.57795	5.97091	2.2198e-06	1.13679e-05
hsa-mir-1307	2.5765	5.96491	1.63466e-17	3.22701e-15
hsa-mir-641	2.5763	5.96406	7.38852e-07	4.45541e-06
hsa-mir-636	2.5756	5.96117	1.09272e-07	8.83652e-07
hsa-mir-760	2.57529	5.95989	2.29252e-07	1.63635e-06
hsa-mir-3194	2.57383	5.95389	2.58525e-06	1.28254e-05
hsa-mir-194-2	2.56022	5.89797	4.57189e-07	2.9475e-06
hsa-mir-6868	2.55585	5.88012	5.64963e-06	2.59995e-05
hsa-mir-455	2.55259	5.86689	2.26942e-11	5.2048e-10
hsa-mir-194-1	2.54754	5.84636	5.41008e-07	3.40933e-06
hsa-mir-187	2.54732	5.84546	3.41272e-05	0.000127317
hsa-mir-616	2.53656	5.80203	8.29745e-11	1.56867e-09
hsa-mir-4479	2.52672	5.7626	7.95893e-06	3.54603e-05
hsa-mir-4778	2.5194	5.73345	0.000772365	0.00217851
hsa-mir-18b	2.51479	5.71514	2.55128e-06	1.27473e-05
hsa-mir-217	2.50563	5.67898	0.000272946	0.000835561
hsa-mir-7-2	2.50347	5.67047	3.91246e-06	1.84916e-05
hsa-mir-559	2.49964	5.65545	2.19002e-05	8.6549e-05
hsa-mir-939	2.49215	5.62614	1.26334e-10	2.23723e-09
hsa-mir-1254-1	2.49049	5.61969	2.52082e-07	1.75454e-06
hsa-mir-549a	2.48983	5.61712	2.7401e-05	0.000105873
hsa-mir-590	2.48397	5.59436	1.3546e-16	1.11475e-14
hsa-mir-4691	2.48324	5.59152	6.31731e-05	0.000222618
hsa-mir-508	2.47895	5.5749	0.00124245	0.00328579
hsa-mir-507	2.47191	5.54777	0.0336501	0.0584756
hsa-mir-1276	2.46852	5.53476	3.33581e-06	1.62606e-05
hsa-mir-1301	2.44381	5.44075	7.92719e-13	2.5791e-11
hsa-mir-3691	2.44224	5.43483	7.0071e-07	4.28076e-06
hsa-mir-5699	2.44058	5.42859	9.39419e-09	9.73517e-08
hsa-mir-3074	2.43994	5.42618	3.61308e-07	2.407e-06
hsa-mir-1295b	2.43833	5.42013	0.127791	0.182427
hsa-mir-17	2.43055	5.39098	1.85787e-17	3.22701e-15
hsa-mir-3919	2.42313	5.36333	0.0349497	0.0603638
hsa-mir-4802	2.422	5.35914	1.36178e-06	7.50049e-06
hsa-mir-3934	2.42037	5.35307	2.59269e-11	5.75742e-10
hsa-mir-7706	2.41154	5.32041	1.87568e-10	3.16154e-09
hsa-mir-514a-1	2.4108	5.3177	0.00365056	0.00854035
hsa-mir-551a	2.39932	5.27555	0.000841173	0.00233256
hsa-mir-3161	2.39898	5.27432	0.014171	0.0281608
hsa-mir-324	2.39592	5.26312	3.11813e-12	8.55347e-11
hsa-mir-651	2.38582	5.22642	4.09e-12	1.05961e-10
hsa-mir-1227	2.38508	5.22371	8.062e-05	0.000273093
hsa-mir-3178	2.36849	5.16399	8.28016e-06	3.67744e-05
hsa-mir-4707	2.3669	5.1583	6.1024e-06	2.78086e-05
hsa-mir-3616	2.35996	5.13354	0.00126126	0.00332925
hsa-mir-1295a	2.35515	5.11646	0.000124671	0.000403739
hsa-mir-1254-2	2.35275	5.10798	4.91732e-07	3.12697e-06
hsa-mir-1291	2.34898	5.09462	1.53039e-07	1.18945e-06
hsa-mir-4797	2.34376	5.07623	6.33034e-07	3.97137e-06
hsa-mir-200b	2.33296	5.03837	1.38021e-07	1.09092e-06
hsa-mir-34c	2.33024	5.02889	9.07198e-08	7.55459e-07
hsa-mir-1914	2.32626	5.01504	8.05367e-05	0.000273093
hsa-mir-3614	2.32571	5.01312	1.88523e-07	1.40835e-06
hsa-mir-6820	2.32466	5.00948	6.03497e-08	5.27683e-07
hsa-mir-6891	2.32449	5.00888	0.000343339	0.00103297
hsa-mir-3663	2.32381	5.00651	0.0369071	0.0631211
hsa-mir-193b	2.32236	5.00149	2.45307e-11	5.53524e-10
hsa-mir-6742	2.3209	4.99645	1.15992e-06	6.49094e-06
hsa-mir-3911	2.31501	4.97607	7.36109e-05	0.000251789
hsa-mir-548au	2.31292	4.96888	1.83238e-06	9.63719e-06
hsa-mir-135a-2	2.31126	4.96317	0.0295464	0.0522571
hsa-mir-8072	2.30968	4.95772	3.12199e-06	1.52715e-05
hsa-mir-4728	2.30761	4.95063	4.05576e-05	0.000149316
hsa-mir-548o	2.30609	4.94541	9.00457e-10	1.19975e-08
hsa-mir-7854	2.30391	4.93796	1.24333e-08	1.25138e-07
hsa-mir-3913-1	2.302	4.93141	5.12425e-08	4.56613e-07
hsa-mir-1292	2.29632	4.91202	5.18134e-09	5.66304e-08
hsa-mir-653	2.29309	4.90104	6.98984e-07	4.28076e-06
hsa-mir-3652	2.29215	4.89787	9.71816e-07	5.50433e-06
hsa-mir-1226	2.28906	4.88737	1.19426e-07	9.60214e-07
hsa-mir-873	2.28488	4.87324	0.0155818	0.030488
hsa-mir-4461	2.28152	4.86191	1.08323e-05	4.721e-05
hsa-mir-3613	2.28023	4.85756	4.22729e-17	4.22427e-15
hsa-mir-550a-1	2.27785	4.84955	1.11072e-10	2.01804e-09
hsa-mir-3198-2	2.27754	4.84852	2.71854e-05	0.000105353
hsa-mir-3929	2.27308	4.83352	0.00170926	0.00438764
hsa-mir-1180	2.27115	4.82708	1.91901e-09	2.18268e-08
hsa-mir-4754	2.26195	4.7964	1.1285e-05	4.88784e-05
hsa-mir-6870	2.2487	4.75254	1.88921e-05	7.72809e-05
hsa-mir-21	2.24837	4.75145	3.28952e-29	4.60203e-26
hsa-mir-331	2.24808	4.75051	1.44887e-14	6.53862e-13
hsa-mir-103a-2	2.23562	4.70966	3.06698e-15	1.71628e-13
hsa-mir-4473	2.23485	4.70713	0.000111824	0.000366374
hsa-mir-339	2.23482	4.70703	3.3301e-09	3.66835e-08
hsa-mir-6773	2.23317	4.70166	0.000300974	0.00091139
hsa-mir-6850	2.23198	4.69778	0.000142914	0.000456475
hsa-mir-6818	2.22063	4.66097	8.86103e-06	3.8983e-05
hsa-mir-642a	2.20995	4.62659	1.58345e-06	8.45516e-06
hsa-mir-1343	2.20415	4.60804	2.08663e-06	1.08118e-05
hsa-mir-3187	2.2036	4.60628	6.54791e-05	0.000229013
hsa-mir-3662	2.19792	4.58816	0.000114113	0.000371428
hsa-mir-1284	2.1874	4.55483	1.89256e-07	1.40835e-06
hsa-mir-892a	2.18721	4.55423	0.121322	0.175704
hsa-mir-6718	2.18546	4.54871	0.00462493	0.0106419
hsa-mir-454	2.18194	4.53763	2.15251e-16	1.58493e-14
hsa-mir-3138	2.17954	4.5301	6.10379e-05	0.000216182
hsa-mir-1908	2.17303	4.50969	6.48754e-05	0.00022747
hsa-mir-1306	2.17039	4.50145	8.79899e-11	1.64131e-09
hsa-mir-1304	2.1632	4.47908	6.37261e-05	0.000224002
hsa-mir-597	2.16192	4.47509	0.000108396	0.000355975
hsa-mir-6858	2.15695	4.45971	8.15184e-05	0.000275469
hsa-mir-3174	2.15079	4.4407	6.59779e-06	2.99685e-05
hsa-mir-6885	2.15042	4.43957	2.1133e-05	8.47137e-05
hsa-mir-3943	2.14879	4.43456	0.000180178	0.000563913
hsa-mir-9-1	2.14866	4.43417	0.000162968	0.000518166
hsa-mir-643	2.14828	4.43299	1.08727e-08	1.11029e-07
hsa-mir-3143	2.14634	4.42702	1.33428e-05	5.70842e-05
hsa-mir-185	2.14242	4.41503	2.30665e-17	3.22701e-15
hsa-mir-9-2	2.13932	4.40555	0.000175296	0.000551099
hsa-mir-550a-2	2.13728	4.39932	1.31898e-09	1.63296e-08
hsa-mir-2278	2.13704	4.39859	2.74711e-05	0.000105873
hsa-mir-5706	2.13619	4.396	4.65294e-06	2.16982e-05
hsa-mir-4669	2.136	4.39542	0.00532389	0.0119938
hsa-mir-4793	2.13309	4.38657	0.000795739	0.00223094
hsa-mir-5582	2.13251	4.38479	0.00021615	0.000669013
hsa-mir-450a-1	2.13044	4.3785	8.40183e-12	2.13712e-10
hsa-mir-19b-1	2.12855	4.37278	1.45603e-12	4.6295e-11
hsa-mir-548d-1	2.1256	4.36384	2.88389e-05	0.000110234
hsa-mir-19b-2	2.12484	4.36156	3.57686e-14	1.56376e-12
hsa-mir-363	2.11477	4.33122	1.60348e-05	6.71637e-05
hsa-mir-449c	2.10986	4.31649	0.0246115	0.0444278
hsa-mir-191	2.10977	4.31622	2.0108e-12	6.11545e-11
hsa-mir-639	2.10809	4.31121	4.80105e-06	2.23145e-05
hsa-mir-4474	2.10328	4.29686	0.0366019	0.0627525
hsa-mir-4777	2.10214	4.29345	1.20998e-05	5.22456e-05
hsa-mir-550a-3	2.10081	4.28949	1.6417e-09	1.94639e-08
hsa-mir-514a-3	2.0979	4.28085	0.00882032	0.0187532
hsa-mir-6735	2.09643	4.2765	5.47142e-05	0.000195768
hsa-mir-6501	2.09478	4.2716	4.24845e-06	2.00121e-05
hsa-mir-4788	2.09443	4.27059	0.00498069	0.0113485
hsa-mir-6748	2.0883	4.25246	8.74145e-05	0.000293268
hsa-mir-6736	2.08821	4.25219	6.66958e-05	0.000231532
hsa-mir-548k	2.0873	4.24953	1.31075e-05	5.64229e-05
hsa-mir-942	2.08713	4.24901	7.69845e-11	1.49585e-09
hsa-mir-3689e	2.08111	4.23133	0.156764	0.212925
hsa-mir-122	2.07798	4.22215	0.257058	0.315736
hsa-mir-106b	2.07436	4.21157	3.34396e-15	1.79931e-13
hsa-mir-1246	2.07209	4.20496	0.00484046	0.011047
hsa-mir-1269a	2.07153	4.20332	0.0170316	0.0328198
hsa-mir-3939	2.06465	4.18332	4.42311e-05	0.000161988
hsa-mir-658	2.06221	4.17627	0.00010174	0.000336489
hsa-mir-3922	2.06168	4.17471	2.10629e-06	1.08335e-05
hsa-mir-548j	2.051	4.14394	9.23521e-07	5.27349e-06
hsa-mir-627	2.04923	4.13884	4.53573e-10	6.60989e-09
hsa-mir-181b-2	2.04875	4.13748	1.97772e-07	1.45927e-06
hsa-mir-1537	2.04857	4.13697	7.80687e-05	0.000266386
hsa-mir-323a	2.04122	4.11592	0.000722522	0.00205449
hsa-mir-3928	2.03786	4.10637	4.96013e-08	4.44822e-07
hsa-mir-580	2.03606	4.10123	1.75895e-07	1.34469e-06
hsa-mir-4477b	2.03603	4.10116	2.93599e-05	0.000111616
hsa-mir-5695	2.03026	4.0848	0.00111437	0.00298088
hsa-mir-6854	2.02855	4.07996	1.28372e-09	1.60828e-08
hsa-mir-200c	2.02746	4.07688	9.7176e-08	7.99702e-07
hsa-mir-4676	2.02636	4.07376	1.81578e-07	1.37312e-06
hsa-mir-4326	2.02581	4.07222	2.16363e-05	8.59921e-05
hsa-mir-6764	2.00912	4.02537	1.75954e-05	7.26134e-05
hsa-mir-3192	2.00848	4.02358	8.18916e-05	0.000276063
hsa-mir-576	1.9991	3.99751	6.31701e-14	2.525e-12
hsa-mir-4435-2	1.99756	3.99324	0.00178445	0.00453075
hsa-mir-296	1.9893	3.97045	8.95758e-05	0.000299085
hsa-mir-203a	1.98667	3.96321	0.000645658	0.00185098
hsa-mir-16-2	1.98537	3.95965	2.96902e-13	1.01309e-11
hsa-mir-4657	1.98534	3.95957	2.65624e-05	0.000103224
hsa-mir-6894	1.98358	3.95472	4.91815e-05	0.000177791
hsa-mir-514a-2	1.97763	3.93846	0.0158639	0.0309534
hsa-mir-4784	1.97034	3.91861	0.0028196	0.00683643
hsa-mir-450a-2	1.96937	3.91598	4.93932e-11	9.86261e-10
hsa-mir-5001	1.96235	3.89696	2.98225e-07	2.02533e-06
hsa-mir-6786	1.96106	3.89349	0.000114013	0.000371428
hsa-mir-4668	1.96098	3.89327	8.99857e-09	9.46541e-08
hsa-mir-4525	1.95167	3.86823	0.000498379	0.00146477
hsa-mir-6769a	1.94735	3.85665	0.000107326	0.000353292
hsa-mir-452	1.94675	3.85504	1.68091e-05	6.99131e-05
hsa-mir-6887	1.94513	3.85074	0.00137944	0.00359372
hsa-mir-943	1.93938	3.83542	0.00095746	0.00261108
hsa-mir-2276	1.93682	3.82862	0.0034016	0.00805217
hsa-mir-4742	1.93411	3.82142	9.06316e-08	7.55459e-07
hsa-mir-1250	1.9316	3.81478	0.00894787	0.0189381
hsa-mir-135a-1	1.92848	3.80653	0.0116931	0.0239512
hsa-mir-652	1.9178	3.77846	3.63014e-11	7.92204e-10
hsa-mir-548s	1.91635	3.77467	0.000198108	0.000614529
hsa-mir-3677	1.91079	3.76016	2.19323e-07	1.5735e-06
hsa-mir-744	1.90972	3.75737	1.36572e-09	1.6471e-08
hsa-mir-1268b	1.90622	3.74824	0.000139456	0.000448502
hsa-mir-513b	1.8993	3.73032	0.0828392	0.126796
hsa-mir-3689b	1.89805	3.72709	0.155565	0.211708
hsa-mir-6516	1.89259	3.71302	8.38052e-07	4.86487e-06
hsa-mir-581	1.88454	3.69234	6.63017e-05	0.000231312
hsa-mir-4726	1.88387	3.69065	4.88829e-05	0.000177169
hsa-mir-32	1.8748	3.6675	3.79106e-11	7.94953e-10
hsa-mir-1275	1.87165	3.65952	0.0034265	0.00808377
hsa-mir-92a-2	1.8707	3.6571	6.66289e-14	2.58927e-12
hsa-mir-6807	1.87004	3.65543	0.000232217	0.000717157
hsa-mir-4662a	1.86972	3.65462	6.96807e-07	4.28076e-06
hsa-mir-513a-1	1.86124	3.63321	0.0292224	0.0517496
hsa-mir-4661	1.85628	3.62073	2.2464e-06	1.14281e-05
hsa-mir-4659a	1.85572	3.61933	0.000392233	0.00117001
hsa-mir-148b	1.85077	3.60691	1.1713e-19	4.09662e-17
hsa-mir-876	1.85014	3.60536	0.0390169	0.0661632
hsa-mir-181b-1	1.84836	3.60091	3.10267e-10	4.92726e-09
hsa-mir-4517	1.84825	3.60063	0.00240447	0.00594321
hsa-mir-6787	1.84572	3.59432	0.000164297	0.000521206
hsa-mir-5581	1.84482	3.59208	1.50352e-05	6.3356e-05
hsa-mir-6514	1.84287	3.58724	2.36288e-07	1.66114e-06
hsa-mir-219b	1.842	3.58505	1.39367e-06	7.61621e-06
hsa-mir-181c	1.84071	3.58186	7.41453e-10	1.00708e-08
hsa-mir-548v	1.83912	3.57792	6.13013e-05	0.000216567
hsa-mir-92a-1	1.82551	3.54432	4.90894e-10	7.08001e-09
hsa-mir-2113	1.82241	3.53671	0.0497929	0.081761
hsa-mir-550b-1	1.81222	3.51181	0.00304791	0.00735176
hsa-mir-450b	1.81008	3.50662	6.56256e-10	9.09011e-09
hsa-mir-4520a	1.8087	3.50325	0.00116854	0.00310796
hsa-mir-6762	1.80772	3.50089	0.000332501	0.00100425
hsa-mir-769	1.8051	3.49454	3.68072e-11	7.92204e-10
hsa-mir-629	1.79535	3.47099	2.01201e-11	4.77086e-10
hsa-mir-3927	1.79326	3.46597	0.0619354	0.0985103
hsa-mir-3689a	1.79205	3.46307	0.122847	0.176996
hsa-mir-1286	1.78848	3.45451	0.0034127	0.00806482
hsa-mir-3609	1.78443	3.44483	0.000760108	0.00214826
hsa-mir-4685	1.78255	3.44035	1.49208e-05	6.3064e-05
hsa-mir-2116	1.78066	3.43583	2.10181e-06	1.08335e-05
hsa-mir-4734	1.77695	3.427	0.000385905	0.00115359
hsa-mir-3145	1.77531	3.42312	0.000280024	0.000853494
hsa-mir-197	1.76615	3.40145	5.38609e-10	7.68892e-09
hsa-mir-3920	1.7574	3.38089	0.000550802	0.00160202
hsa-mir-3615	1.75689	3.37968	3.26087e-10	5.01314e-09
hsa-mir-589	1.75388	3.37264	7.86731e-11	1.50772e-09
hsa-mir-1278	1.74956	3.36256	9.92427e-05	0.000330573
hsa-mir-6720	1.74871	3.36057	0.00327123	0.00778757
hsa-mir-196a-2	1.74478	3.35144	0.00276134	0.00674192
hsa-mir-3679	1.73257	3.3232	0.000889488	0.00243521
hsa-mir-26a-1	1.73214	3.3222	1.03119e-07	8.38739e-07
hsa-mir-219a-1	1.73174	3.32129	1.99771e-07	1.46324e-06
hsa-mir-544b	1.72955	3.31623	0.00643056	0.0141009
hsa-mir-142	1.7255	3.30694	1.32916e-05	5.70398e-05
hsa-mir-4666a	1.72318	3.30163	0.000542688	0.00158501
hsa-mir-15a	1.72223	3.29947	2.37185e-12	6.77188e-11
hsa-mir-421	1.71722	3.28803	8.15879e-10	1.09751e-08
hsa-mir-196b	1.7094	3.27024	1.42606e-07	1.12082e-06
hsa-mir-6895	1.701	3.25127	0.00269383	0.00662331
hsa-mir-548az	1.6995	3.24788	0.0150827	0.0297612
hsa-mir-5088	1.69431	3.23622	0.00136131	0.00355313
hsa-mir-128-2	1.69239	3.23191	9.61411e-11	1.76976e-09
hsa-mir-513a-2	1.69125	3.22936	0.0351491	0.0606332
hsa-mir-4533	1.68896	3.22424	0.0397875	0.0670634
hsa-mir-4677	1.68894	3.22421	1.98583e-12	6.11545e-11
hsa-mir-6798	1.68832	3.22281	8.39679e-05	0.000282383
hsa-mir-548e	1.6875	3.22097	7.17462e-06	3.22742e-05
hsa-mir-1288	1.68716	3.22022	3.46542e-06	1.66602e-05
hsa-mir-4725	1.68663	3.21903	0.00776037	0.0167027
hsa-mir-181d	1.68658	3.21893	3.09429e-07	2.09126e-06
hsa-mir-4651	1.68598	3.21758	0.000537822	0.00157408
hsa-mir-1228	1.68213	3.20902	8.22812e-07	4.79631e-06
hsa-mir-6776	1.6798	3.20383	0.00231812	0.005745
hsa-mir-6808	1.67893	3.20189	8.95467e-05	0.000299085
hsa-mir-3611	1.6771	3.19785	0.00184458	0.00466648
hsa-mir-346	1.67667	3.19689	0.0136323	0.0272451
hsa-mir-492	1.67346	3.18979	0.00174472	0.00445561
hsa-mir-375	1.67185	3.18623	0.0318949	0.0557116
hsa-mir-6732	1.66263	3.16594	0.000420885	0.00125014
hsa-mir-7-1	1.65891	3.15777	4.67467e-08	4.24667e-07
hsa-mir-3193	1.65795	3.15567	0.000853375	0.00235014
hsa-mir-6826	1.65574	3.15084	0.000635306	0.00182504
hsa-mir-6882	1.65293	3.14472	0.000235262	0.000724958
hsa-mir-371b	1.65185	3.14236	0.000629705	0.00181267
hsa-mir-3936	1.64951	3.13727	0.00277053	0.00675256
hsa-mir-4645	1.64562	3.12883	0.00039783	0.00118418
hsa-mir-4658	1.63915	3.11483	0.00786213	0.0168957
hsa-mir-6734	1.63743	3.11111	0.000186156	0.000580026
hsa-mir-6796	1.6373	3.11084	0.00107773	0.00291405
hsa-mir-632	1.63494	3.10575	0.000190819	0.000593234
hsa-mir-4431	1.63322	3.10204	0.226317	0.287051
hsa-mir-3140	1.62951	3.09407	0.000528314	0.0015495
hsa-mir-4673	1.62573	3.08598	0.000838161	0.00233119
hsa-mir-4771-2	1.62411	3.08251	0.00277691	0.00675635
hsa-mir-3659	1.62365	3.08155	0.00311219	0.00746819
hsa-mir-128-1	1.62286	3.07986	4.20992e-11	8.53576e-10
hsa-mir-6860	1.61814	3.06978	0.0158151	0.0309012
hsa-mir-3166	1.61193	3.05661	0.012914	0.0260327
hsa-mir-424	1.61093	3.05449	1.34429e-09	1.6471e-08
hsa-mir-3158-2	1.60746	3.04715	0.000259259	0.000797149
hsa-mir-4782	1.60509	3.04214	0.000464093	0.00136976
hsa-mir-614	1.60498	3.04192	0.00216202	0.00538197
hsa-mir-4423	1.60255	3.0368	0.0128049	0.02585
hsa-mir-3682	1.58404	2.99808	1.88775e-06	9.89123e-06
hsa-mir-501	1.58253	2.99496	3.55713e-07	2.38107e-06
hsa-mir-1197	1.5801	2.98991	0.137062	0.191697
hsa-mir-874	1.57735	2.9842	7.3746e-08	6.29089e-07
hsa-mir-3150a	1.57712	2.98373	0.00113981	0.00303732
hsa-mir-3607	1.57595	2.98133	7.15467e-06	3.22742e-05
hsa-mir-3942	1.57578	2.98097	0.000167715	0.000530845
hsa-mir-4791	1.57426	2.97782	0.00111208	0.00298088
hsa-mir-4700	1.57308	2.97539	0.00162061	0.0041677
hsa-mir-1256	1.57203	2.97322	0.000749192	0.002126
hsa-mir-130a	1.56561	2.96002	7.12038e-07	4.33105e-06
hsa-mir-320b-2	1.56534	2.95947	2.41234e-07	1.68743e-06
hsa-mir-6801	1.56374	2.9562	0.00309272	0.00743422
hsa-mir-6817	1.56351	2.95572	0.000842109	0.00233256
hsa-mir-5684	1.56341	2.95552	0.00130147	0.00342892
hsa-mir-3941	1.56005	2.94864	3.05682e-05	0.000115894
hsa-mir-484	1.55586	2.94009	2.45478e-10	3.9933e-09
hsa-mir-3126	1.55293	2.93412	0.000718619	0.00204755
hsa-mir-5002	1.54987	2.9279	0.0227095	0.0415302
hsa-mir-4520b	1.54433	2.91669	0.00273602	0.00670349
hsa-mir-600	1.54355	2.9151	0.00594623	0.0132254
hsa-mir-423	1.54235	2.91268	4.13703e-11	8.51133e-10
hsa-mir-6780b	1.54187	2.91173	0.00845644	0.0180895
hsa-mir-1237	1.53829	2.9045	0.00426549	0.00986351
hsa-mir-3940	1.53756	2.90304	0.000474215	0.00139669
hsa-mir-7113	1.5323	2.89246	0.00249128	0.00614691
hsa-mir-6810	1.52819	2.88424	0.0022588	0.0056129
hsa-mir-1266	1.52538	2.87862	0.000290029	0.000880152
hsa-mir-3177	1.52348	2.87483	0.00332999	0.00790943
hsa-mir-7851	1.52039	2.86868	0.00205435	0.00513221
hsa-mir-3610	1.51804	2.86402	4.9414e-05	0.000178171
hsa-mir-6779	1.51698	2.86191	0.0017453	0.00445561
hsa-mir-4755	1.51281	2.85366	0.0013204	0.00347224
hsa-mir-1179	1.51209	2.85222	0.0214904	0.0397161
hsa-mir-16-1	1.50863	2.8454	2.18839e-11	5.10259e-10
hsa-mir-6812	1.50813	2.84441	0.00279206	0.0067814
hsa-mir-4699	1.50619	2.84059	0.0200128	0.0374805
hsa-mir-659	1.50466	2.83758	4.23657e-07	2.76961e-06
hsa-mir-15b	1.50307	2.83446	2.37043e-10	3.90144e-09
hsa-mir-27a	1.49722	2.82298	1.62882e-09	1.94639e-08
hsa-mir-4653	1.49509	2.81882	0.00133434	0.00350232
hsa-mir-6877	1.49338	2.81547	0.000133079	0.00042898
hsa-mir-5008	1.49329	2.8153	0.0238403	0.0434278
hsa-mir-181a-2	1.49036	2.8096	1.78061e-06	9.40029e-06
hsa-mir-4454	1.48944	2.8078	0.020294	0.0379057
hsa-mir-7111	1.48195	2.79326	0.000690963	0.0019768
hsa-mir-4749	1.48099	2.79141	0.00390727	0.00911046
hsa-mir-6747	1.48013	2.78974	0.000843656	0.00233256
hsa-mir-6825	1.47599	2.78174	0.00508731	0.0115662
hsa-mir-6821	1.47496	2.77976	0.0137171	0.0273756
hsa-mir-3646	1.46281	2.75645	0.00338213	0.00801967
hsa-mir-6509	1.46248	2.75583	1.54315e-05	6.48309e-05
hsa-mir-6740	1.46168	2.75429	0.00173978	0.00445561
hsa-mir-3157	1.4593	2.74975	2.92185e-05	0.000111381
hsa-mir-92b	1.45896	2.74911	2.32805e-06	1.18005e-05
hsa-mir-3139	1.45834	2.74792	0.00612536	0.0135377
hsa-mir-4639	1.45697	2.74531	0.00736521	0.0159421
hsa-mir-3127	1.45417	2.73998	1.68411e-05	6.99131e-05
hsa-mir-181a-1	1.45224	2.73632	1.81064e-09	2.12864e-08
hsa-mir-4443	1.45004	2.73215	0.0186101	0.0353744
hsa-mir-3115	1.44807	2.72844	0.0130841	0.0262998
hsa-mir-6867	1.44559	2.72374	0.00177457	0.0045221
hsa-mir-6855	1.44102	2.71513	0.00113374	0.00302692
hsa-mir-3191	1.44054	2.71423	0.000714757	0.00204071
hsa-mir-146b	1.43917	2.71164	2.23264e-05	8.79851e-05
hsa-mir-6763	1.43896	2.71126	0.00793313	0.0169961
hsa-mir-3190	1.43511	2.70404	0.00142488	0.00369833
hsa-mir-5094	1.43342	2.70086	0.00603784	0.0133866
hsa-mir-4654	1.42966	2.69384	0.00188762	0.00475816
hsa-mir-6772	1.42608	2.68715	0.00609415	0.0134901
hsa-mir-3680-2	1.41993	2.67572	0.00111364	0.00298088
hsa-mir-3620	1.41848	2.67304	0.00664931	0.014535
hsa-mir-4723	1.4178	2.67178	0.00275031	0.00672671
hsa-mir-4649	1.41614	2.66871	0.00432656	0.00998821
hsa-mir-2355	1.41609	2.6686	2.46967e-06	1.2401e-05
hsa-mir-153-2	1.41454	2.66575	0.000100554	0.000334144
hsa-mir-219a-2	1.41255	2.66208	0.0160584	0.0312458
hsa-mir-1255a	1.40925	2.65599	0.00121293	0.00321991
hsa-mir-6839	1.40788	2.65347	0.00883911	0.0187647
hsa-mir-30c-1	1.40752	2.65281	1.45559e-07	1.13764e-06
hsa-mir-4762	1.39909	2.63735	0.000141321	0.00045346
hsa-mir-6842	1.3932	2.62661	2.3113e-05	9.05745e-05
hsa-mir-4768	1.39255	2.62542	0.00295398	0.0071375
hsa-mir-4515	1.3858	2.61317	0.0167436	0.0323541
hsa-mir-3684	1.38544	2.61252	0.000172528	0.000543618
hsa-mir-6875	1.38462	2.61103	0.000544354	0.00158656
hsa-mir-3667	1.37659	2.59655	0.0480954	0.0791594
hsa-mir-10a	1.37638	2.59615	0.00161197	0.00415311
hsa-mir-6879	1.37315	2.59036	0.00326013	0.00778314
hsa-mir-3910-2	1.37289	2.58989	0.00464431	0.0106515
hsa-mir-3198-1	1.36992	2.58456	0.00203156	0.00509345
hsa-mir-6862-1	1.36726	2.57981	0.00697707	0.0151803
hsa-mir-624	1.3672	2.5797	3.73449e-07	2.47609e-06
hsa-mir-3137	1.36302	2.57224	0.00524002	0.011843
hsa-mir-4470	1.36119	2.56898	0.00305938	0.00736674
hsa-mir-6726	1.35944	2.56585	0.00542774	0.012208
hsa-mir-6847	1.35698	2.56149	0.00790692	0.0169659
hsa-mir-500b	1.3552	2.55832	2.00666e-06	1.04361e-05
hsa-mir-6723	1.35361	2.55551	0.0162622	0.0315545
hsa-mir-5010	1.34738	2.54449	7.41192e-06	3.31287e-05
hsa-mir-7155	1.3428	2.53644	0.00410031	0.00951299
hsa-mir-592	1.34213	2.53526	0.0104983	0.0217569
hsa-mir-3158-1	1.34188	2.53481	0.00866574	0.0184526
hsa-mir-875	1.34056	2.53249	0.323878	0.380441
hsa-mir-4716	1.33878	2.52937	0.00232018	0.005745
hsa-mir-2110	1.33621	2.52488	1.39102e-06	7.61621e-06
hsa-mir-5588	1.3347	2.52224	0.0146889	0.0291073
hsa-mir-548ay	1.32739	2.50949	0.00687044	0.0149716
hsa-mir-766	1.32713	2.50903	4.60197e-06	2.15323e-05
hsa-mir-548aq	1.32613	2.50729	0.00649179	0.0142128
hsa-mir-6819	1.32602	2.50711	0.00185287	0.00467899
hsa-mir-6886	1.3251	2.50551	0.0035485	0.00832945
hsa-mir-548b	1.32358	2.50286	0.00722665	0.0156989
hsa-mir-7114	1.32341	2.50258	0.00559467	0.0125633
hsa-mir-6750	1.32337	2.5025	0.0119384	0.0243822
hsa-mir-6753	1.32204	2.5002	0.00584057	0.0130145
hsa-mir-3675	1.32044	2.49742	0.0558368	0.0895467
hsa-mir-4667	1.31987	2.49644	0.0101844	0.0211395
hsa-mir-4662b	1.31473	2.48755	0.0322728	0.0562262
hsa-mir-6784	1.31335	2.48518	0.0379267	0.0645493
hsa-mir-3124	1.31218	2.48316	0.00618032	0.0136377
hsa-mir-6789	1.30947	2.47851	0.00349602	0.00822006
hsa-mir-7151	1.30934	2.47828	0.177313	0.234241
hsa-mir-4686	1.30727	2.47474	0.0166204	0.0322049
hsa-mir-6802	1.3062	2.4729	0.000180967	0.000565117
hsa-mir-6822	1.30457	2.47011	0.00194761	0.00489176
hsa-mir-3650	1.30281	2.46709	0.01202	0.0245132
hsa-mir-3171	1.30117	2.46429	0.0639971	0.101395
hsa-mir-6785	1.29941	2.46129	0.00730076	0.0158353
hsa-mir-34a	1.29563	2.45485	3.81535e-07	2.50754e-06
hsa-mir-4647	1.29312	2.45057	0.00932718	0.0195927
hsa-mir-4516	1.29066	2.4464	0.0842431	0.128604
hsa-mir-578	1.28496	2.43676	0.0061939	0.0136461
hsa-mir-4522	1.28309	2.43359	0.0147167	0.0291211
hsa-mir-4521	1.27703	2.42339	0.00466003	0.01067
hsa-mir-618	1.26999	2.41159	0.00318842	0.00763802
hsa-mir-4465	1.2692	2.41029	0.158729	0.21476
hsa-mir-548ai	1.26413	2.40183	0.00887536	0.0188131
hsa-mir-622	1.25678	2.38962	0.0280791	0.049978
hsa-mir-107	1.25428	2.38548	2.44034e-09	2.70955e-08
hsa-mir-1289-1	1.24779	2.37477	0.0193712	0.0365233
hsa-mir-505	1.24687	2.37325	7.60705e-07	4.56749e-06
hsa-mir-186	1.24502	2.37022	3.16979e-10	4.92726e-09
hsa-mir-3653	1.24357	2.36784	0.000354923	0.00106325
hsa-mir-548l	1.24239	2.3659	0.00916964	0.0192907
hsa-mir-1248	1.2389	2.36018	0.00122292	0.00324027
hsa-mir-198	1.23838	2.35933	0.0152208	0.0299492
hsa-mir-660	1.23678	2.35672	1.93868e-06	1.01202e-05
hsa-mir-4660	1.23388	2.35198	0.000851043	0.00234834
hsa-mir-6803	1.2266	2.34016	0.000601477	0.00173857
hsa-mir-4795	1.22469	2.33705	0.0167322	0.0323541
hsa-mir-6881	1.22456	2.33685	0.0431172	0.0719821
hsa-mir-548n	1.22008	2.3296	0.012268	0.0249461
hsa-mir-588	1.21307	2.3183	0.128358	0.182797
hsa-mir-6721	1.21026	2.31379	0.0121224	0.0246859
hsa-mir-151a	1.20859	2.31112	1.31887e-06	7.32184e-06
hsa-mir-532	1.20508	2.3055	1.44038e-06	7.81041e-06
hsa-mir-1296	1.20402	2.30381	3.13818e-05	0.000118657
hsa-mir-1234	1.20309	2.30232	0.0149407	0.0295227
hsa-mir-6853	1.19962	2.29679	0.0155387	0.0304463
hsa-mir-542	1.19798	2.29419	7.75002e-07	4.60625e-06
hsa-mir-548at	1.19497	2.2894	0.00437603	0.0100858
hsa-mir-1976	1.19247	2.28544	2.78605e-07	1.90131e-06
hsa-mir-25	1.19185	2.28446	2.33391e-07	1.64906e-06
hsa-mir-7703	1.18901	2.27995	0.0202781	0.0379057
hsa-mir-6878	1.18868	2.27945	0.0246911	0.0444567
hsa-mir-29b-1	1.18568	2.27471	1.94468e-05	7.93181e-05
hsa-mir-3164	1.18527	2.27406	0.0910809	0.137308
hsa-mir-98	1.1817	2.26843	4.40609e-08	4.0822e-07
hsa-mir-4444-1	1.18104	2.2674	0.000274419	0.000838235
hsa-mir-3151	1.178	2.26263	0.0301437	0.0531791
hsa-mir-4680	1.17142	2.25233	0.0134139	0.0268855
hsa-mir-362	1.16783	2.24674	5.27261e-05	0.000189138
hsa-mir-3681	1.16144	2.2368	0.239277	0.300345
hsa-mir-6743	1.15606	2.22848	0.0176196	0.0338597
hsa-mir-4695	1.15499	2.22682	0.00746125	0.0161085
hsa-mir-4689	1.15494	2.22674	0.0143118	0.0284002
hsa-mir-6836	1.15086	2.22046	0.00633979	0.0139455
hsa-mir-3146	1.15085	2.22045	0.023998	0.0436313
hsa-mir-7844	1.15065	2.22014	0.0401449	0.0675845
hsa-mir-6827	1.14625	2.21338	0.021382	0.0395681
hsa-mir-548t	1.14498	2.21143	0.0132839	0.0266631
hsa-mir-598	1.14474	2.21106	0.00270258	0.00663317
hsa-mir-1285-1	1.14034	2.20432	0.0125408	0.0254269
hsa-mir-6755	1.13898	2.20226	5.88364e-05	0.000209445
hsa-mir-6888	1.13695	2.19916	0.0228629	0.0417562
hsa-mir-4674	1.13569	2.19724	0.0360898	0.0621028
hsa-mir-6775	1.13458	2.19555	0.00962673	0.0201012
hsa-mir-3196	1.13245	2.19231	0.0109338	0.0224947
hsa-mir-29b-2	1.13185	2.19139	3.83931e-05	0.000142472
hsa-mir-103a-1	1.12983	2.18834	3.18754e-08	3.01309e-07
hsa-mir-6125	1.12974	2.18819	0.00518787	0.0117441
hsa-mir-6738	1.12726	2.18444	0.0153582	0.0301772
hsa-mir-3935	1.12651	2.1833	0.0511613	0.0834213
hsa-mir-6852	1.1257	2.18207	0.0014399	0.00373041
hsa-mir-3917	1.12426	2.17989	0.00285587	0.0069124
hsa-mir-3658	1.12331	2.17846	0.0181234	0.0345431
hsa-mir-6890	1.1223	2.17694	0.00953497	0.0199393
hsa-mir-502	1.12089	2.1748	1.50274e-06	8.11382e-06
hsa-mir-6823	1.11768	2.16998	0.00583215	0.0130145
hsa-mir-448	1.11512	2.16613	0.333626	0.390253
hsa-mir-1249	1.11222	2.16179	0.000103388	0.000341131
hsa-mir-3690-1	1.11144	2.16061	0.018726	0.0355465
hsa-mir-7702	1.11124	2.16031	0.0685583	0.107767
hsa-mir-555	1.11087	2.15976	0.0242066	0.0439236
hsa-mir-4488	1.10952	2.15773	0.0283726	0.050403
hsa-mir-5687	1.1083	2.15592	0.0177087	0.0339842
hsa-mir-7976	1.10589	2.15231	0.0248087	0.0446111
hsa-mir-500a	1.10567	2.15199	4.57609e-05	0.000167153
hsa-mir-1236	1.10322	2.14834	0.02839	0.050403
hsa-mir-7152	1.10012	2.14372	0.107896	0.158856
hsa-mir-765	1.10004	2.14361	0.00681632	0.0148768
hsa-mir-153-1	1.09355	2.13399	0.00754464	0.0162634
hsa-mir-3680-1	1.09119	2.13049	0.00862965	0.0184038
hsa-mir-6769b	1.08894	2.12717	0.0101089	0.0210138
hsa-mir-24-2	1.08673	2.12392	2.60499e-07	1.80415e-06
hsa-mir-4773-2	1.08417	2.12016	0.0309671	0.0544288
hsa-mir-6508	1.08282	2.11817	0.0218447	0.0401827
hsa-mir-9-3	1.08259	2.11783	0.0558787	0.0895467
hsa-mir-4747	1.08179	2.11666	0.0106292	0.0219324
hsa-mir-3657	1.08106	2.11558	0.0226052	0.0413936
hsa-let-7g	1.08085	2.11528	2.23407e-09	2.52053e-08
hsa-mir-572	1.08062	2.11495	0.0218578	0.0401827
hsa-mir-892b	1.07754	2.11043	0.234908	0.295536
hsa-mir-3909	1.07713	2.10983	0.0010393	0.00282327
hsa-mir-302a	1.07457	2.1061	0.210356	0.269495
hsa-mir-1231	1.07284	2.10357	0.0395504	0.066825
hsa-mir-190b	1.06974	2.09905	0.0212539	0.0393831
hsa-mir-6794	1.06458	2.09156	0.0226051	0.0413936
hsa-mir-891b	1.06348	2.08996	0.157359	0.213525
hsa-mir-3064	1.06087	2.08618	0.00035462	0.00106325
hsa-mir-5571	1.05777	2.08171	0.0762463	0.118389
hsa-mir-2117	1.05654	2.07993	0.0425928	0.0712889
hsa-mir-4444-2	1.05587	2.07897	0.00177797	0.00452251
hsa-mir-1538	1.05558	2.07855	0.00912818	0.0192562
hsa-mir-3116-2	1.05423	2.07661	0.00947823	0.0198504
hsa-mir-488	1.05362	2.07573	0.352472	0.409218
hsa-mir-126	1.05292	2.07473	2.26698e-05	8.90872e-05
hsa-mir-4306	1.04993	2.07043	0.0276598	0.0493572
hsa-mir-4453	1.0495	2.06981	0.0190327	0.035952
hsa-mir-6741	1.04759	2.06708	0.0245784	0.0444254
hsa-mir-5090	1.04568	2.06434	0.0441511	0.0735115
hsa-mir-891a	1.04455	2.06273	0.149722	0.205959
hsa-mir-6515	1.03614	2.05074	0.020383	0.0380211
hsa-mir-628	1.0304	2.0426	8.75e-07	5.03755e-06
hsa-mir-7110	1.02978	2.04171	0.0194462	0.0365661
hsa-let-7d	1.0272	2.03807	1.78445e-07	1.35676e-06
hsa-mir-938	1.02543	2.03556	0.0366604	0.062776
hsa-mir-6737	1.02469	2.03452	0.0242744	0.0439894
hsa-mir-380	1.02422	2.03386	0.0445744	0.0739734
hsa-mir-4701	1.02292	2.03203	0.0423056	0.0709658
hsa-mir-6774	1.01997	2.02788	0.0532492	0.0862218
hsa-mir-3188	1.01985	2.02772	0.0426557	0.0712967
hsa-mir-550b-2	1.01836	2.02561	0.110179	0.161912
hsa-mir-4684	1.01772	2.02472	0.047594	0.0785189
hsa-mir-4648	1.01437	2.02001	0.017384	0.0334528
hsa-mir-3160-1	1.01272	2.01771	0.00913948	0.0192562
hsa-mir-302b	1.01268	2.01765	0.139354	0.194373
hsa-mir-7641-2	1.01255	2.01748	0.144127	0.200033
hsa-mir-4643	1.00946	2.01316	0.0418513	0.0703725
hsa-mir-6751	1.00924	2.01285	0.0394183	0.0666823
hsa-mir-491	0.999321	1.99906	0.00209687	0.0052291
hsa-mir-4739	0.998867	1.99843	0.0772728	0.119453
hsa-mir-511	0.998078	1.99734	0.00584211	0.0130145
hsa-mir-3199-2	-1.03264	0.488815	6.64798e-05	0.000231356
hsa-mir-218-1	-1.05904	0.479953	0.000756749	0.0021431
hsa-mir-4776-2	-1.06297	0.478644	0.131242	0.185649
hsa-mir-1265	-1.0825	0.47221	0.00529552	0.0119491
hsa-mir-202	-1.09876	0.466919	0.00852439	0.0182071
hsa-mir-100	-1.11004	0.46328	2.57863e-05	0.000100487
hsa-mir-195	-1.12158	0.459591	1.23195e-08	1.24891e-07
hsa-mir-3154	-1.14296	0.452831	0.0106029	0.0219105
hsa-mir-6512	-1.17074	0.444194	0.0198372	0.0372014
hsa-mir-1911	-1.18149	0.440896	0.105582	0.156306
hsa-mir-145	-1.25819	0.418068	1.61473e-06	8.55685e-06
hsa-mir-5683	-1.26238	0.416856	0.00464091	0.0106515
hsa-mir-4740	-1.28926	0.409162	0.00409163	0.00950862
hsa-mir-5680	-1.30958	0.403439	0.000131567	0.000425087
hsa-mir-30a	-1.31393	0.402223	9.37587e-10	1.20338e-08
hsa-mir-99a	-1.41629	0.374674	8.42317e-06	3.72063e-05
hsa-let-7c	-1.45727	0.364181	7.77037e-07	4.60625e-06
hsa-mir-3195	-1.48217	0.357949	0.000932927	0.00254915
hsa-mir-1264	-1.49663	0.35438	0.00470026	0.0107445
hsa-mir-6134	-1.56069	0.33899	4.78686e-05	0.000173943
hsa-mir-139	-1.64315	0.320157	1.22464e-16	1.07918e-14
hsa-mir-1247	-1.67702	0.312728	2.17417e-05	8.6166e-05
hsa-mir-548ba	-1.71504	0.304595	1.35933e-05	5.79788e-05
hsa-mir-6507	-1.76656	0.293909	1.84012e-05	7.54937e-05
hsa-mir-1-1	-1.83645	0.28001	1.77678e-05	7.31094e-05
hsa-mir-4532	-1.84973	0.277444	3.28506e-05	0.000123212
hsa-mir-490	-1.91253	0.265626	7.05461e-05	0.000241897
hsa-mir-504	-1.95649	0.257654	5.79806e-10	8.19342e-09
hsa-mir-1258	-2.01379	0.247622	2.22644e-06	1.13679e-05
hsa-mir-143	-2.12291	0.229583	4.90019e-19	1.14256e-16
hsa-mir-133a-1	-2.40381	0.188965	5.78105e-15	2.6959e-13
hsa-mir-1-2	-2.4578	0.182024	8.12694e-16	5.168e-14
hsa-mir-133a-2	-2.50809	0.175788	1.85412e-10	3.16154e-09
hsa-mir-383	-2.59763	0.16521	3.2114e-07	2.15998e-06
hsa-mir-133b	-2.61412	0.163332	2.54411e-12	7.11843e-11
hsa-mir-4510	-2.70307	0.153566	1.80249e-08	1.8012e-07
hsa-mir-1298	-4.07861	0.0591857	2.88197e-17	3.3599e-15
hsa-mir-1912	-4.34069	0.0493539	2.09089e-12	6.22374e-11

## Sheet: Supplementary Table S2
Supplementary Table S2 : Statistical analysis of miRNA expression in TCGA BLCA clinical cohorts
Tumor upregulated signature							Tumor downregulated signature
Multiple Comparisons (Holm-Sidak method)							Multiple Comparisons (Holm-Sidak method)
AJCC_tumor_stage							AJCC_pathologic_stage
Comparison	Diff of Means	t	Unadjusted P	Critical Level	Significant?		Comparison	Diff of Means	t	Unadjusted P	Critical Level	Significant?
Paracancerous vs. Stage_I	3.578	5.045	<0.001	0.05	Yes		Paracancerous vs. Stage_I	-3.098	3.697	<0.001	0.05	Yes
Paracancerous vs. Stage_II	3.268	11.668	<0.001	0.013	Yes		Paracancerous vs. Stage_II	-3.017	9.114	<0.001	0.013	Yes
Paracancerous vs. Stage_III	2.988	10.702	<0.001	0.025	Yes		Paracancerous vs. Stage_IV	-2.176	6.583	<0.001	0.025	Yes
Paracancerous vs. Stage_IV	3.026	10.82	<0.001	0.017	Yes		Paracancerous vs. Stage_III	-2.415	7.32	<0.001	0.017	Yes
AJCC_metastasis_status							AJCC_metastasis_status
Comparison	Diff of Means	t	Unadjusted P	Critical Level	Significant?		Comparison	Diff of Means	t	Unadjusted P	Critical Level	Significant?
Paracancerous vs. M0	3.236	11.818	<0.001	0.013	Yes		Paracancerous vs. M0	-2.713	8.232	<0.001	0.013	Yes
Paracancerous vs. M1	3.209	7.434	<0.001	0.025	Yes		Paracancerous vs. M1	-2.699	5.195	<0.001	0.025	Yes
Paracancerous vs. MX	2.961	10.826	<0.001	0.017	Yes		Paracancerous vs. MX	-2.326	7.063	<0.001	0.017	Yes
AJCC_invasion_status							AJCC_invasion_status
Comparison	Diff of Means	t	Unadjusted P	Critical Level	Significant?		Comparison	Diff of Means	t	Unadjusted P	Critical Level	Significant?
Paracancerous vs. N0	3.115	11.431	<0.001	0.009	Yes		Paracancerous vs. N0	-2.665	8.325	<0.001	0.009	Yes
Paracancerous vs. N1	3.109	9.973	<0.001	0.013	Yes		Paracancerous vs. N1	-2.404	6.565	<0.001	0.017	Yes
Paracancerous vs. N2	2.87	9.788	<0.001	0.017	Yes		Paracancerous vs. N2	-1.946	5.649	<0.001	0.025	Yes
Paracancerous vs. N3	3.628	7.531	<0.001	0.025	Yes		Paracancerous vs. N3	-4.555	7.244	<0.001	0.013	Yes
Paracancerous vs. NX	3.311	10.215	<0.001	0.01	Yes		Paracancerous vs. NX	-2.865	7.524	<0.001	0.01	Yes
Primary diagnosis site							Primary diagnosis site
Comparison	Diff of Means	t	Unadjusted P	Critical Level	Significant?		Comparison	Diff of Means	t	Unadjusted P	Critical Level	Significant?
Paracancerous vs. Papillary tr	3.47	11.729	<0.001	0.01	Yes		Paracancerous vs. Papillary tr	-2.792	7.779	<0.001	0.01	Yes
Paracancerous vs. Transitional	3.031	11.334	<0.001	0.013	Yes		Paracancerous vs. Transitional	-2.468	7.608	<0.001	0.013	Yes
Paracancerous vs. Papillary ad	3.592	3.086	0.002	0.017	Yes		Paracancerous vs. Carcinoma, NOS	-5.677	4.021	<0.001	0.017	Yes
Paracancerous vs. Squamous cel	1.774	1.524	0.128	0.025	No		Paracancerous vs. Papillary ad	-4.692	3.324	<0.001	0.025	Yes
Paracancerous vs. Carcinoma, NOS	1.559	1.339	0.181	0.05	No		Paracancerous vs. Squamous cel	-3.623	2.566	0.011	0.05	Yes
Site of resection or biopsy							Site of resection or biopsy
Comparison	Diff of Means	t	Unadjusted P	Critical Level	Significant?		Comparison	Diff of Means	t	Unadjusted P	Critical Level	Significant?
Paracancerous vs. Bladder, NOS	3.252	11.982	<0.001	0.006	Yes		Paracancerous vs. Bladder, NOS	-2.636	7.952	<0.001	0.006	Yes
Paracancerous vs. Lateral wall	2.831	9.539	<0.001	0.007	Yes		Paracancerous vs. Lateral wall	-2.363	6.518	<0.001	0.007	Yes
Paracancerous vs. Posterior wa	2.81	9.135	<0.001	0.009	Yes		Paracancerous vs. Trigone of bladder	-2.763	6.473	<0.001	0.009	Yes
Paracancerous vs. Trigone of bladder	2.963	8.478	<0.001	0.01	Yes		Paracancerous vs. Posterior wa	-2.256	6.006	<0.001	0.01	Yes
Paracancerous vs. Anterior wal	3.035	8.324	<0.001	0.013	Yes		Paracancerous vs. Dome of bladder	-2.631	5.374	<0.001	0.013	Yes
Paracancerous vs. Dome of bladder	3.044	7.593	<0.001	0.017	Yes		Paracancerous vs. Anterior wal	-2.295	5.154	<0.001	0.017	Yes
Paracancerous vs. Ureteric orifice	3.063	2.623	0.009	0.025	Yes		Paracancerous vs. Ureteric orifice	-2.369	1.661	0.097	0.025	No
Paracancerous vs. Bladder neck	2.437	2.087	0.037	0.05	Yes		Paracancerous vs. Bladder neck	-1.872	1.313	0.19	0.05	No

## Sheet: Supplementary Table S3
Supplementary Table S3 : ROC and cut-off statistical analysis of the upregulated miRNA signature in TCGA BLCA patients
Receiver Operating Curve analysis								Cut-off point analysis
Tumor upregulated signature								Tumor upregulated signature
miRNA ID	AUC	SE.AUC	LowerLimit	UpperLimit	z	p-value		Performance measures	Value	Lower_Limit	Upper_Limit
hsa-mir-210	0.95676	0.01378	0.92975	0.98377	33.1451	0		Sensitivity	0.837	0.805	0.944
hsa-mir-130b	0.93083	0.02523	0.88139	0.98027	17.0791	0		Specificity	1	0.824	NaN
hsa-mir-93	0.90014	0.02902	0.84327	0.95702	13.7896	0		Positive Predictive Value	1	0.988	1
hsa-mir-455	0.84423	0.04376	0.75846	0.93	7.86608	0		Negative Predictive Value	0.194	0.158	NaN
hsa-mir-200a	0.82583	0.04137	0.74474	0.90691	7.87567	0		Positive Likelihood Ratio	Inf	NaN	Inf
hsa-mir-200b	0.78375	0.05048	0.6848	0.8827	5.62048	0		Negative Likelihood Ratio	0.193	0.158	0.235
hsa-mir-31	0.7667	0.05	0.6687	0.86469	5.33403	0		Optimal cut-off method	Youden
hsa-mir-138-1	0.73716	0.04872	0.64168	0.83265	4.86828	0		Optimal cut-off point	10.2566
hsa-mir-424	0.70596	0.05507	0.59802	0.8139	3.73969	0.00018		Optimal criterion	0.806846
hsa-mir-3682	0.70223	0.06964	0.56574	0.83871	2.90405	0.00368
hsa-mir-27a	0.70068	0.06455	0.57417	0.82719	3.10908	0.00188
hsa-mir-34a	0.6743	0.06936	0.53835	0.81025	2.51283	0.01198
hsa-mir-98	0.59503	0.05489	0.48745	0.70262	1.73132	0.08339
hsa-mir-187	0.59143	0.04789	0.49757	0.68529	1.9093	0.05622
Upregulated signature	0.951229	0.0148751	0.922074	0.980383	30.3346	4.00789e-202

## Sheet: Supplementary Table S4
Supplementary Table S4 : ROC and cut-off statistical analysis of the downregulated miRNA signature in TCGA BLCA patients
Receiver Operating Curve analysis								Cut-off point analysis
Tumor downregulated signature								Tumor downregulated signature
miRNA ID	AUC	SE.AUC	LowerLimit	UpperLimit	z	p-value		Performance measures	Value	Lower_Limit	Upper_Limit
hsa-mir-143	0.91365	0.02779	0.85919	0.96812	14.8855	0		Sensitivity	0.872	0.704	0.966
hsa-mir-30a	0.87325	0.04514	0.78477	0.96172	8.26866	0		Specificity	0.937	0.897	0.95
hsa-mir-100	0.8672	0.03931	0.79015	0.94425	9.34082	0		Positive Predictive Value	0.348	0.269	0.741
Downregulated signature	0.93527	0.02814	0.88011	0.99043	15.4659	0		Negative Predictive Value	0.992	0.973	0.995
								Positive Likelihood Ratio	11.481	7.729	17.053
								Negative Likelihood Ratio	0.17	0.06	0.481
								Optimal cut-off method	Youden
								Optimal cut-off point	17.7888
								Optimal criterion	0.768756

## Sheet: Supplementary Table S5
Supplementary Table S5 : Statistical analysis of miRNA expression in TCGA BLCA clinical cohorts
Multiple Comparisons (Holm-Sidak method)
Signature within Bladder
Comparison	Diff of Means	t	Unadjusted P	Critical Level	Significant?
Random vs. Upregulated signature	3.456	8.647	<0.001	0.025	Yes
Random vs. Downregulated signature	-1.519	3.201	0.007	0.05	Yes
Signature within Uropoetic
Comparison	Diff of Means	t	Unadjusted P	Critical Level	Significant?
Random vs. Upregulated signature	1.986	3.608	<0.001	0.025	Yes
Random vs. Downregulated signature	-0.0225	0.0409	0.968	0.05	No
Signature within Reproductive
Comparison	Diff of Means	t	Unadjusted P	Critical Level	Significant?
Random vs. Upregulated signature	1.989	3.613	<0.001	0.025	Yes
Random vs. Downregulated signature	-1.337	2.429	0.02	0.05	Yes
Signature within Respiratory
Comparison	Diff of Means	t	Unadjusted P	Critical Level	Significant?
Random vs. Upregulated signature	1.989	2.555	0.014	0.025	Yes
Random vs. Downregulated signature	-1.845	2.37	0.022	0.05	Yes
Signature within Gastrointestinal
Comparison	Diff of Means	t	Unadjusted P	Critical Level	Significant?
Random vs. Upregulated signature	0.414	0.922	0.362	0.025	No
Random vs. Downregulated signature	-0.278	0.618	0.54	0.05	No
Signature within Other
Comparison	Diff of Means	t	Unadjusted P	Critical Level	Significant?
Random vs. Upregulated signature	0.137	0.216	0.83	0.05	No
Random vs. Downregulated signature	-1.212	1.906	0.045	0.05	Yes

## Sheet: Supplementary Table S6
Supplementary Table S6a : GO analysis of upregulated miRNA signatures							Supplementary Table S6b : GO analysis of upregulated miRNA signatures							Supplementary Table S6c : GO analysis of upregulated miRNA signatures
Tumor upregulated signature (5-miRNAs)							Tumor upregulated signature (5-miRNAs)							Tumor upregulated signature (5-miRNAs)
miRNA disease enrichment analysis							miRNA target disease (DisGeNET) enrichment analysis							miRNA target GO BP enrichment analysis
Pathway	Total	Expected	Hits	Pval	FDR		Pathway	Total	Expected	Hits	Pval	FDR		Pathway	Total	Expected	Hits	Pval	FDR
Liver Neoplasms	69	0.196	3	0.000545	0.0545		Kidney Neoplasm	18	4.43	14	3.1e-06	0.000194		interphase of mitotic cell cycle	435	146	229	9.27e-17	9.27e-15
Early-Stage Non-Small-Cell Lung Carcinoma	20	0.0568	2	0.0012	0.06		Myocardial Ischemia	83	20.4	39	6.69e-06	0.000194		interphase	443	149	231	2.87e-16	1.44e-14
Male Infertility	38	0.108	2	0.00435	0.119		Cognitive delay	315	77.6	111	8.35e-06	0.000194		G1/S transition of mitotic cell cycle	209	70.3	118	7.81e-12	2.6e-10
Obesity	144	0.409	3	0.00474	0.119		Mental and motor retardation	316	77.8	111	9.86e-06	0.000194		interaction with host	426	143	204	4.48e-10	1e-08
Choriocarcinoma	172	0.488	3	0.0079	0.129		Global developmental delay	313	77.1	110	1.06e-05	0.000194		regulation of cell cycle	886	298	383	5e-10	1e-08
Early-Stage Lung Carcinoma	5	0.0142	1	0.0141	0.129		Prostatic Neoplasms	260	64	94	1.32e-05	0.000194		G2/M transition of mitotic cell cycle	150	50.4	85	5.06e-09	8.43e-08
Adenocarcinoma, Endometrial	6	0.017	1	0.0169	0.129		Dilated ventricles (finding)	65	16	32	1.36e-05	0.000194		S phase	153	51.4	86	7e-09	1e-07
Hypoxic-Ischemic Encephalopathy	6	0.017	1	0.0169	0.129		Thrombocytosis	7	1.72	7	5.41e-05	0.000545		regulation of mitotic cell cycle	351	118	168	1.62e-08	2.02e-07
Osteoporosis, Postmenopausal	8	0.0227	1	0.0225	0.129		Increased number of platelets	7	1.72	7	5.41e-05	0.000545		S phase of mitotic cell cycle	144	48.4	81	1.82e-08	2.02e-07
Peritoneal Dialysis Failure	92	0.261	2	0.0244	0.129		Pachygyria	21	5.17	14	5.45e-05	0.000545		negative regulation of cellular protein metabolic process	463	156	212	2.28e-08	2.28e-07
Chronic Hepatitis B	93	0.264	2	0.0249	0.129		Glioma	50	12.3	25	8.61e-05	0.000748		negative regulation of transcription from RNA polymerase II promoter	552	186	245	5.43e-08	4.94e-07
Laryngeal Neoplasms	9	0.0256	1	0.0253	0.129		Malocclusion	34	8.37	19	8.98e-05	0.000748		viral reproductive process	597	201	262	6.36e-08	5.3e-07
Malignant Peripheral Nerve Sheath Tumor	9	0.0256	1	0.0253	0.129		Byzanthine arch palate	113	27.8	46	0.0001	0.000769		mitotic cell cycle	968	325	401	9.13e-08	7.02e-07
Scleroderma, Systemic	9	0.0256	1	0.0253	0.129		Weight Gain	48	11.8	24	0.000119	0.00085		nuclear transport	392	132	181	1.19e-07	8.5e-07
Stroke, Ischemic	98	0.278	2	0.0275	0.129		Low intelligence	326	80.3	108	0.00021	0.00131		cellular protein catabolic process	518	174	230	1.34e-07	8.93e-07
Pheochromocytoma	11	0.0312	1	0.0309	0.129		Mental deficiency	326	80.3	108	0.00021	0.00131		nucleocytoplasmic transport	388	130	178	2.6e-07	1.62e-06
Pulmonary Hypertension	106	0.301	2	0.0318	0.129		Dull intelligence	330	81.3	109	0.000224	0.00132		negative regulation of protein metabolic process	540	182	236	4.3e-07	2.53e-06
Adenocarcinoma, Gastric	107	0.304	2	0.0324	0.129		Poor school performance	327	80.5	108	0.00024	0.00133		cellular macromolecule catabolic process	849	285	352	5.3e-07	2.94e-06
Bladder Neoplasms	107	0.304	2	0.0324	0.129		Intrauterine retardation	86	21.2	36	0.000294	0.00142		negative regulation of cell cycle	520	175	227	7.92e-07	4.17e-06
Head And Neck Neoplasms	107	0.304	2	0.0324	0.129		Feeding difficulties	62	15.3	28	0.000308	0.00142		ER-nucleus signaling pathway	111	37.3	62	1.15e-06	5.75e-06
Lymphoma, Large B-Cell, Diffuse	107	0.304	2	0.0324	0.129		Liver Cirrhosis, Experimental	412	101	131	0.000342	0.00142		cell cycle arrest	428	144	190	1.67e-06	7.95e-06
Carcinoma, Renal Cell, Chromophobe	12	0.0341	1	0.0336	0.129		Angle class 3 malocclusion	34	8.37	18	0.000343	0.00142		cell division	507	170	220	1.97e-06	8.95e-06
Carcinoma, Spindle Cell	12	0.0341	1	0.0336	0.129		Angle class 2 malocclusion	34	8.37	18	0.000343	0.00142		nucleus organization	60	20.2	38	2.32e-06	1.01e-05
Gallstones	12	0.0341	1	0.0336	0.129		Squamous cell carcinoma of esophagus	45	11.1	22	0.000344	0.00142		cell proliferation	113	38	62	2.59e-06	1.08e-05
Meningioma	12	0.0341	1	0.0336	0.129		Mental Retardation	330	81.3	108	0.000356	0.00142		protein catabolic process	644	216	271	2.82e-06	1.13e-05
Ovarian Serous Cystadenocarcinoma	12	0.0341	1	0.0336	0.129		Small head	192	47.3	68	0.000419	0.0016		protein transport	1400	471	548	3.2e-06	1.23e-05
Lupus Vulgaris	15	0.0426	1	0.0419	0.153		Intellectual Disability	378	93.1	121	0.000433	0.0016		maintenance of location in cell	112	37.6	61	4.3e-06	1.59e-05
Nephrosclerosis	17	0.0483	1	0.0474	0.153		Mammary Neoplasms, Experimental	73	18	31	0.000567	0.00203		DNA integrity checkpoint	152	51.1	78	4.66e-06	1.66e-05
Neuroendocrine Tumors	17	0.0483	1	0.0474	0.153		Large auricle	44	10.8	21	0.000702	0.0022		maintenance of protein location in cell	101	34	56	5.08e-06	1.75e-05
Acute Cerebral Infarction	18	0.0511	1	0.0501	0.153		Dysarthria	99	24.4	39	0.000728	0.0022		chromatin modification	512	172	219	6.93e-06	2.31e-05
Digeorge Syndrome	18	0.0511	1	0.0501	0.153		Muscle hypotonia	311	76.6	101	0.000751	0.0022		establishment of protein localization	1460	489	564	7.97e-06	2.54e-05
Kallmann Syndrome	18	0.0511	1	0.0501	0.153		Fetal Growth Retardation	93	22.9	37	0.000793	0.0022		maintenance of protein location	116	39	62	8.12e-06	2.54e-05
Squamous Cell Carcinoma, Head and Neck	136	0.386	2	0.0507	0.153		Non-Small Cell Lung Carcinoma	62	15.3	27	0.000794	0.0022		DNA damage checkpoint	143	48.1	73	1.18e-05	3.47e-05
Carcinoma, Biliary Tract	19	0.0539	1	0.0529	0.153		High forehead	59	14.5	26	0.000795	0.0022		regulation of binding	189	63.5	92	1.18e-05	3.47e-05
Glomerulonephritis	20	0.0568	1	0.0556	0.153		Infant, Small for Gestational Age	87	21.4	35	0.000859	0.0022		protein polyubiquitination	177	59.5	87	1.25e-05	3.57e-05
Tumor Metastasis, to Liver	20	0.0568	1	0.0556	0.153		Pectus excavatum inferiorly	5	1.23	5	0.000899	0.0022		regulation of DNA binding	70	23.5	41	1.57e-05	4.36e-05
Carcinoma, Endometrioid Endometrial	21	0.0596	1	0.0583	0.153		Large protruding ears	45	11.1	21	0.00102	0.0022		protein import into nucleus	228	76.6	107	1.86e-05	5.03e-05
Giant Cell Tumor of Bone	21	0.0596	1	0.0583	0.153		Large, floppy ears	45	11.1	21	0.00102	0.0022		endoplasmic reticulum unfolded protein response	93	31.3	51	1.99e-05	5.24e-05
Learned Helplessness	23	0.0653	1	0.0637	0.159		Large pinnae	45	11.1	21	0.00102	0.0022		negative regulation of DNA binding	37	12.4	25	2.49e-05	6.38e-05
Nephrotic Syndrome	23	0.0653	1	0.0637	0.159		Large dysplastic ears	45	11.1	21	0.00102	0.0022		nuclear import	232	78	108	2.62e-05	6.55e-05
Carcinoma, Skin	24	0.0681	1	0.0664	0.162		Large prominent ears	45	11.1	21	0.00102	0.0022		cell cycle checkpoint	281	94.5	127	3.11e-05	7.59e-05
Human Cytomegalovirus Infection	25	0.071	1	0.0691	0.162		Endometrial Neoplasms	23	5.66	13	0.00104	0.0022		mitotic cell cycle checkpoint	149	50.1	74	3.48e-05	8.29e-05
Carcinoma, Endometrial	163	0.463	2	0.0706	0.162		Melanocytic nevus	23	5.66	13	0.00104	0.0022		post-Golgi vesicle-mediated transport	79	26.6	44	4.38e-05	0.000102
Amyotrophic Lateral Sclerosis	26	0.0738	1	0.0718	0.162		Convex nasal ridge	23	5.66	13	0.00104	0.0022		protein ubiquitination	658	221	268	5.64e-05	0.000128
Carcinoma, Breast, Triple Negative	167	0.474	2	0.0738	0.162		Myeloid Leukemia	11	2.71	8	0.00105	0.0022		intracellular protein transport	793	267	317	6.77e-05	0.000148
Atopic Dermatitis	27	0.0767	1	0.0744	0.162		Thin upper lip vermilion	31	7.63	16	0.00105	0.0022		Golgi vesicle transport	206	69.2	96	6.81e-05	0.000148
Adenocarcinoma, Pancreatic Ductal	174	0.494	2	0.0795	0.169		Prominent ear	31	7.63	16	0.00105	0.0022		viral reproduction	803	270	320	8.25e-05	0.000175
Diabetes Mellitus	178	0.505	2	0.0828	0.169		Freckles	18	4.43	11	0.00106	0.0022		endosomal transport	162	54.5	78	8.39e-05	0.000175
Carcinoma, Esophageal	179	0.508	2	0.0836	0.169		Tall forehead	60	14.8	26	0.00108	0.0022		protein localization	1850	621	693	8.69e-05	0.000175
Pancreatic Neoplasms	183	0.52	2	0.087	0.169		Malignant neoplasm of breast	9	2.22	7	0.0012	0.00226		covalent chromatin modification	320	108	140	8.74e-05	0.000175
Neuroinflammation	32	0.0909	1	0.0877	0.169		Breast Cancer, Familial	7	1.72	6	0.00122	0.00226		NLS-bearing substrate import into nucleus	14	4.71	12	8.95e-05	0.000175
Prostate Neoplasms	184	0.522	2	0.0878	0.169		BREAST-OVARIAN CANCER, FAMILIAL, SUSCEPTIBILITY TO, 2	7	1.72	6	0.00122	0.00226		mitosis	420	141	177	0.000134	0.000251
Adrenal Cortex Neoplasms	35	0.0994	1	0.0956	0.172		BREAST-OVARIAN CANCER, FAMILIAL, SUSCEPTIBILITY TO, 3	7	1.72	6	0.00122	0.00226		histone modification	312	105	136	0.000134	0.000251
Lofgren's Syndrome	35	0.0994	1	0.0956	0.172		Mammary Neoplasms	237	58.4	79	0.00123	0.00226		organelle localization	189	63.5	88	0.000139	0.000251
Traumatic Brain Injury	35	0.0994	1	0.0956	0.172		Somatic mutation	37	9.11	18	0.00127	0.00226		macromolecule catabolic process	1070	360	415	0.000142	0.000251
Leukemia, Lymphoblastic, Acute, Childhood	36	0.102	1	0.0982	0.172		Bulging forehead	37	9.11	18	0.00127	0.00226		macromolecule catabolic process	1070	360	415	0.000142	0.000251
Lupus Nephritis	36	0.102	1	0.0982	0.172		Pediatric failure to thrive	206	50.7	70	0.00129	0.00226		vesicle localization	82	27.6	44	0.000143	0.000251
Ischemic Diseases [unspecific]	37	0.105	1	0.101	0.172		Animal Mammary Neoplasms	67	16.5	28	0.00139	0.00239		protein modification by small protein conjugation	713	240	285	0.000158	0.000272
Hemoglobin Diseases	38	0.108	1	0.103	0.172		Headache	21	5.17	12	0.00143	0.00239		RNA 3'-end processing	106	35.6	54	0.000165	0.00028
Intervertebral Disc Degeneration	38	0.108	1	0.103	0.172		Steatohepatitis	29	7.14	15	0.00146	0.00239		cell cycle phase	1070	361	415	0.000171	0.00028
Tuberculosis	39	0.111	1	0.106	0.174		Influenza	29	7.14	15	0.00146	0.00239		mitotic spindle organization	40	13.4	25	0.000171	0.00028
Macular Degeneration	40	0.114	1	0.109	0.176		Blepharoptosis	139	34.2	50	0.00161	0.00259		intrinsic apoptotic signaling pathway in response to DNA damage	51	17.1	30	0.000191	0.000308
Prolactinoma	43	0.122	1	0.116	0.184		Protruding ears	32	7.88	16	0.00163	0.00259		DNA-dependent DNA replication	121	40.7	60	0.000195	0.00031
Idiopathic Pulmonary Fibrosis	45	0.128	1	0.122	0.187		Micrognathism	160	39.4	56	0.00181	0.00274		G1 phase	49	16.5	29	0.00021	0.000328
Liver Injury	45	0.128	1	0.122	0.187		Mandibular hypoplasia	160	39.4	56	0.00181	0.00274		androgen receptor signaling pathway	67	22.5	37	0.000219	0.000337
Acute Kidney Injury	46	0.131	1	0.124	0.187		Hypoplastic mandible condyle	160	39.4	56	0.00181	0.00274		G1 phase of mitotic cell cycle	47	15.8	28	0.000231	0.00035
Bronchopulmonary Dysplasia	47	0.133	1	0.127	0.187		Failure to gain weight	205	50.5	69	0.00185	0.00276		regulation of translation	228	76.6	102	0.000285	0.000419
Astrocytoma	48	0.136	1	0.129	0.187		MYELODYSPLASTIC SYNDROME	14	3.45	9	0.00189	0.00278		protein import	272	91.4	119	0.000285	0.000419
Thyroid Neoplasms	48	0.136	1	0.129	0.187		Epilepsy	294	72.4	94	0.00198	0.00283		cytokinesis	120	40.3	59	0.000292	0.000423
Graft-Versus-Host Disease	53	0.15	1	0.142	0.2		Severe mental retardation (I.Q. 20-34)	53	13.1	23	0.00202	0.00283		regulation of translational initiation	61	20.5	34	0.000309	0.000441
Cardiomyopathy, Ischemic	54	0.153	1	0.144	0.2		Leukemia, Myelocytic, Acute	50	12.3	22	0.00202	0.00283		intrinsic apoptotic signaling pathway	135	45.4	65	0.000315	0.000444
Pituitary Adenoma	54	0.153	1	0.144	0.2		leukemia	27	6.65	14	0.00204	0.00283		regulation of protein kinase activity	698	235	277	0.000336	0.000467
Cervical Neoplasms	56	0.159	1	0.149	0.204		Curvature of spine	155	38.2	54	0.00244	0.00329		negative regulation of cellular metabolic process	1660	559	621	0.0004	0.000548
Cerebral Aneurysm	58	0.165	1	0.154	0.208		Venous Thrombosis	22	5.42	12	0.00244	0.00329		signal transduction in response to DNA damage	129	43.4	62	0.000454	0.0006
Diabetic Retinopathy	59	0.168	1	0.157	0.209		Meningioma	12	2.95	8	0.00247	0.00329		negative regulation of phosphorylation	246	82.7	108	0.000455	0.0006
Adenocarcinoma, Esophageal	60	0.17	1	0.159	0.209		Isolated cases	36	8.86	17	0.00258	0.00339		regulation of cellular protein metabolic process	1560	524	583	0.000456	0.0006
Allergy	61	0.173	1	0.162	0.21		Decreased platelet count	57	14	24	0.00266	0.00345		response to ionizing radiation	112	37.6	55	0.000479	0.000622
Lung Fibrosis	64	0.182	1	0.169	0.217		Macrotia	45	11.1	20	0.00276	0.00354		DNA damage response, signal transduction by p53 class mediator	117	39.3	57	0.000494	0.000625
Cardiomyopathy	66	0.187	1	0.174	0.22		Adenocarcinoma	70	17.2	28	0.00303	0.00382		regulation of kinase activity	743	250	292	0.000494	0.000625
Diabetes Mellitus, Gestational	67	0.19	1	0.176	0.22		Acquired scoliosis	153	37.7	53	0.00306	0.00382		epidermal growth factor receptor signaling pathway	167	56.1	77	0.000508	0.000635
Diabetic Nephropathy	70	0.199	1	0.184	0.227		Low-set, posteriorly rotated ears	67	16.5	27	0.00315	0.00389		nucleobase-containing compound transport	175	58.8	80	0.000554	0.000684
Aortic Stenosis	71	0.202	1	0.186	0.227		Gait abnormality	77	19	30	0.00351	0.00394		establishment of organelle localization	125	42	60	0.00058	0.000707
Lymphoma, T-Cell	76	0.216	1	0.198	0.234		Low posterior hairline	34	8.37	16	0.00359	0.00394		negative regulation of RNA metabolic process	1020	344	392	0.000645	0.000777
Hepatoblastoma	77	0.219	1	0.201	0.234		Pituitary growth hormone cell adenoma	4	0.985	4	0.00366	0.00394		negative regulation of transferase activity	189	63.5	85	0.000717	0.000854
Polycystic Ovarian Syndrome	77	0.219	1	0.201	0.234		Keratoconjunctivitis Sicca	4	0.985	4	0.00366	0.00394		negative regulation of transcription, DNA-dependent	987	332	378	0.000775	0.000898
Squamous Cell Carcinoma, Laryngeal or Hypopharyngeal	77	0.219	1	0.201	0.234		Xerophthalmia	4	0.985	4	0.00366	0.00394		negative regulation of transcription, DNA-dependent	987	332	378	0.000775	0.000898
Kaposi's Sarcoma	79	0.224	1	0.205	0.236		Keratitis sicca	4	0.985	4	0.00366	0.00394		maintenance of location	192	64.5	86	0.000781	0.000898
Vascular Diseases [unspecific]	81	0.23	1	0.21	0.236		Normocytic anemia	4	0.985	4	0.00366	0.00394		DNA replication initiation	30	10.1	19	0.000819	0.000931
Autism Spectrum Disorder	82	0.233	1	0.212	0.236		Pilocytic Astrocytoma	4	0.985	4	0.00366	0.00394		establishment of vesicle localization	59	19.8	32	0.000872	0.00098
Glaucoma	82	0.233	1	0.212	0.236		Neurofibrosarcoma	4	0.985	4	0.00366	0.00394		response to UV	112	37.6	54	0.000934	0.00104
Kidney Injury	84	0.239	1	0.217	0.236		Malignant Peripheral Nerve Sheath Tumor	4	0.985	4	0.00366	0.00394		negative regulation of nucleobase-containing compound metabolic process	1130	380	428	0.00104	0.00114
Liver Diseases [unspecific]	84	0.239	1	0.217	0.236		Pectus carinatum superiorly	4	0.985	4	0.00366	0.00394		cytoskeleton-dependent intracellular transport	76	25.5	39	0.00106	0.00115
Carcinoma, Adrenocortical	86	0.244	1	0.222	0.239		Abnormal dermatoglyphic pattern	15	3.69	9	0.0037	0.00394		regulation of transferase activity	768	258	298	0.00111	0.00119
Chronic Kidney Disease	92	0.261	1	0.236	0.248		Prominent forehead	37	9.11	17	0.0037	0.00394		protein targeting	545	183	217	0.00117	0.00124
Inflammatory Bowel Diseases	92	0.261	1	0.236	0.248		Lissencephaly	8	1.97	6	0.00386	0.00398		aging	197	66.2	87	0.00124	0.00131
Psoriasis	96	0.273	1	0.245	0.252		Agyria	8	1.97	6	0.00386	0.00398		regulation of cellular component size	192	64.5	85	0.00129	0.00134
Sepsis	96	0.273	1	0.245	0.252		Proximal tubulopathy	8	1.97	6	0.00386	0.00398		negative regulation of cellular biosynthetic process	1220	411	459	0.00135	0.00139
Adenovirus Infection	97	0.275	1	0.247	0.252		Wide nose	23	5.66	12	0.00398	0.00406		nuclear export	139	46.7	64	0.00151	0.00154
Cholangiocarcinoma	102	0.29	1	0.258	0.261		Submucous clefting	6	1.48	5	0.00429	0.00429		negative regulation of translation	70	23.5	36	0.00155	0.00156
Carcinoma, Thyroid	105	0.298	1	0.265	0.265		Hypoplastic myelodysplasia	6	1.48	5	0.00429	0.00429		regulation of protein stability	114	38.3	54	0.00156	0.00156

## Sheet: Supplementary Table S7
Supplementary Table S7a : GO analysis of downregulated miRNA signatures							Supplementary Table S7b : GO analysis of downregulated miRNA signatures							Supplementary Table S7c : GO analysis of downregulated miRNA signatures
Tumor downregulated signature (3-miRNAs)							Tumor downregulated signature (3-miRNAs)							Tumor downregulated signature (3-miRNAs)
miRNA disease enrichment analysis							miRNA target disease (DisGeNET) enrichment analysis							miRNA target GO BP enrichment analysis
Pathway	Total	Expected	Hits	Pval	FDR		Pathway	Total	Expected	Hits	Pval	FDR		GO category	Total	Expected	Hits	Pval	FDR
Carcinoma, Urothelial	42	0.0716	2	0.00164	0.103		Pathways in cancer	310	49.7	88	8.47e-09	8.47e-07		cell proliferation	520	108	163	3.94e-09	3.72e-07
Muscle Atrophy	47	0.0801	2	0.00206	0.103		Protein processing in endoplasmic reticulum	129	20.7	45	8.27e-08	4.14e-06		chromatin modification	512	106	159	1.25e-08	3.72e-07
Chondrosarcoma	61	0.104	2	0.00346	0.115		Colorectal cancer	49	7.85	21	6.74e-06	0.000225		regulation of cell cycle	886	183	251	1.39e-08	3.72e-07
Peritoneal Dialysis Failure	92	0.157	2	0.00783	0.117		Neurotrophin signaling pathway	123	19.7	37	5.6e-05	0.0014		interphase of mitotic cell cycle	435	90	139	1.49e-08	3.72e-07
Sepsis	96	0.164	2	0.00851	0.117		p53 signaling pathway	68	10.9	24	7.39e-05	0.00142		cell division	507	105	157	1.92e-08	3.84e-07
Fever	6	0.0102	1	0.0102	0.117		RNA transport	126	20.2	37	9.87e-05	0.00142		interphase	443	91.7	139	5.23e-08	8.23e-07
Adenocarcinoma, Gastric	107	0.182	2	0.0105	0.117		Glioma	65	10.4	23	9.95e-05	0.00142		cell cycle arrest	428	88.5	135	5.76e-08	8.23e-07
Endometriosis	119	0.203	2	0.013	0.117		Cell cycle	124	19.9	36	0.000158	0.00164		G1/S transition of mitotic cell cycle	209	43.2	75	2.32e-07	2.9e-06
Multiple Sclerosis	129	0.22	2	0.0152	0.117		Amyotrophic lateral sclerosis (ALS)	39	6.25	16	0.00016	0.00164		negative regulation of transcription from RNA polymerase II promoter	552	114	163	3.36e-07	3.7e-06
Malignant Peripheral Nerve Sheath Tumor	9	0.0153	1	0.0153	0.117		Toxoplasmosis	93	14.9	29	0.000177	0.00164		histone modification	312	64.5	102	3.7e-07	3.7e-06
Obesity	144	0.245	2	0.0189	0.117		Small cell lung cancer	80	12.8	26	0.00018	0.00164		covalent chromatin modification	320	66.2	103	7.45e-07	6.77e-06
Ovarian Serous Cystadenocarcinoma	12	0.0204	1	0.0203	0.117		Influenza A	107	17.1	31	0.000464	0.00362		Golgi vesicle transport	206	42.6	72	1.26e-06	1.04e-05
Cardiomyopathy, Hypertrophic	159	0.271	2	0.0229	0.117		Progesterone-mediated oocyte maturation	80	12.8	25	0.000471	0.00362		interaction with host	426	88.1	129	1.35e-06	1.04e-05
Reflux Esophagitis	14	0.0239	1	0.0237	0.117		Oocyte meiosis	108	17.3	31	0.000554	0.00396		negative regulation of protein metabolic process	540	112	157	1.54e-06	1.1e-05
Wounds and Injuries [unspecific]	14	0.0239	1	0.0237	0.117		Thyroid cancer	28	4.49	12	0.000662	0.00436		transcription initiation from RNA polymerase II promoter	219	45.3	75	1.85e-06	1.23e-05
Neuroblastoma	164	0.279	2	0.0243	0.117		Pancreatic cancer	69	11.1	22	0.00075	0.00436		DNA-dependent transcription, initiation	257	53.2	85	2.01e-06	1.26e-05
Carcinoma, Breast, Triple Negative	167	0.284	2	0.0252	0.117		Prostate cancer	87	13.9	26	0.000784	0.00436		negative regulation of cellular protein metabolic process	463	95.8	137	2.58e-06	1.52e-05
Early-Stage Colon Carcinoma	15	0.0256	1	0.0254	0.117		Type II diabetes mellitus	48	7.69	17	0.000785	0.00436		cytoskeleton-dependent intracellular transport	76	15.7	33	6.14e-06	3.41e-05
IgA Nephropathy	15	0.0256	1	0.0254	0.117		Wnt signaling pathway	144	23.1	38	0.000856	0.00451		cellular membrane organization	471	97.4	137	6.91e-06	3.64e-05
Cervical Dysplasia	16	0.0273	1	0.027	0.117		HTLV-I infection	199	31.9	49	0.000907	0.00454		protein ubiquitination	658	136	182	7.53e-06	3.76e-05
Carcinoma, Pancreatic	175	0.298	2	0.0275	0.117		Bladder cancer	29	4.65	12	0.000967	0.0046		cell cycle checkpoint	281	58.1	89	8.51e-06	4.05e-05
Fibromyalgia	17	0.029	1	0.0287	0.117		Focal adhesion	200	32.1	49	0.00102	0.00464		regulation of translation	228	47.2	75	9.77e-06	4.44e-05
Atherosclerosis	180	0.307	2	0.0291	0.117		Insulin signaling pathway	137	22	36	0.00126	0.00548		negative regulation of cellular metabolic process	1660	344	412	1.06e-05	4.61e-05
Nasopharyngeal Neoplasms	18	0.0307	1	0.0304	0.117		Regulation of actin cytoskeleton	182	29.2	45	0.00133	0.00554		mitotic cell cycle checkpoint	149	30.8	53	1.74e-05	7.25e-05
Pancreatic Intraductal Papillary Mucinous Neoplasms	18	0.0307	1	0.0304	0.117		mTOR signaling pathway	45	7.21	15	0.00314	0.0121		regulation of mitotic cell cycle	351	72.6	105	2.26e-05	9.04e-05
Prediabetes	18	0.0307	1	0.0304	0.117		Prion diseases	21	3.37	9	0.00315	0.0121		protein modification by small protein conjugation	713	148	192	2.53e-05	9.73e-05
Carcinoma, Endometrioid Endometrial	21	0.0358	1	0.0354	0.117		Melanoma	68	10.9	20	0.00377	0.014		mitotic spindle organization	40	8.28	20	3.54e-05	0.000131
Giant Cell Tumor of Bone	21	0.0358	1	0.0354	0.117		Chronic myeloid leukemia	73	11.7	21	0.00406	0.0145		peptidyl-amino acid modification	739	153	197	3.81e-05	0.000133
Muscle Diseases [unspecific]	22	0.0375	1	0.037	0.117		Non-small cell lung cancer	52	8.33	16	0.00567	0.0196		spindle organization	92	19	36	3.85e-05	0.000133
Nephrotic Syndrome	23	0.0392	1	0.0387	0.117		MAPK signaling pathway	265	42.5	58	0.00608	0.0203		intracellular transport	1510	312	372	4.52e-05	0.000151
Carcinoma, Thyroid, Follicular	24	0.0409	1	0.0404	0.117		Endometrial cancer	44	7.05	14	0.0068	0.0219		neuron apoptotic process	169	35	57	4.99e-05	0.000159
Hemophagocytic Lymphohistiocytosis	24	0.0409	1	0.0404	0.117		Amino sugar and nucleotide sugar metabolism	45	7.21	14	0.00846	0.0264		negative regulation of metabolic process	1820	377	441	5.33e-05	0.000159
Myeloproliferative Neoplasms	25	0.0426	1	0.042	0.117		Renal cell carcinoma	60	9.62	17	0.0109	0.033		negative regulation of apoptotic process	679	140	182	5.42e-05	0.000159
Celiac Disease	26	0.0443	1	0.0437	0.117		Hedgehog signaling pathway	56	8.97	16	0.0122	0.0359		negative regulation of apoptotic process	679	140	182	5.42e-05	0.000159
Carcinoma, Vulvar	27	0.046	1	0.0453	0.117		VEGF signaling pathway	76	12.2	20	0.0142	0.0395		ER-nucleus signaling pathway	111	23	41	5.64e-05	0.000161
Esophageal Neoplasms	27	0.046	1	0.0453	0.117		Acute myeloid leukemia	57	9.13	16	0.0145	0.0395		S phase of mitotic cell cycle	144	29.8	50	6.1e-05	0.000169
Systemic Sclerosis	27	0.046	1	0.0453	0.117		Epstein-Barr virus infection	91	14.6	23	0.0146	0.0395		protein catabolic process	644	133	173	7.28e-05	0.00019
Carotid Atherosclerosis	28	0.0477	1	0.047	0.117		Salmonella infection	72	11.5	19	0.0161	0.0412		negative regulation of programmed cell death	691	143	184	7.33e-05	0.00019
Alcoholic Hepatitis	29	0.0494	1	0.0486	0.117		Circadian rhythm - mammal	22	3.53	8	0.0165	0.0412		mitotic cell cycle	968	200	248	7.4e-05	0.00019
Barrett's Esophagus	31	0.0528	1	0.0519	0.117		mRNA surveillance pathway	82	13.1	21	0.0165	0.0412		S phase	153	31.7	52	8.35e-05	0.000209
Gastric Neoplasms	31	0.0528	1	0.0519	0.117		Alzheimer's disease	49	7.85	14	0.0185	0.045		receptor-mediated endocytosis	142	29.4	49	8.6e-05	0.00021
Aortic Aneurysm	32	0.0545	1	0.0536	0.117		Apoptosis	83	13.3	21	0.0189	0.045		intracellular protein transport	793	164	207	9.45e-05	0.000225
Chronic Hepatitis	32	0.0545	1	0.0536	0.117		Dopaminergic synapse	124	19.9	29	0.0196	0.0456		viral reproductive process	597	124	161	0.000104	0.000236
Mesothelioma	32	0.0545	1	0.0536	0.117		Chagas disease (American trypanosomiasis)	89	14.3	22	0.0215	0.0489		nuclear transport	392	81.1	112	0.000104	0.000236
Vascular Injuries	32	0.0545	1	0.0536	0.117		Hepatitis C	100	16	24	0.0238	0.0521		nucleocytoplasmic transport	388	80.3	111	0.000106	0.000236
ACTH-Secreting Pituitary Adenoma	33	0.0562	1	0.0552	0.117		Adherens junction	70	11.2	18	0.0244	0.0521		ER to Golgi vesicle-mediated transport	62	12.8	26	0.000117	0.000251
Polycystic Kidney Disease	34	0.0579	1	0.0568	0.117		B cell receptor signaling pathway	75	12	19	0.0245	0.0521		cellular protein catabolic process	518	107	142	0.000118	0.000251
Adrenal Cortex Neoplasms	35	0.0596	1	0.0585	0.117		Huntington's disease	28	4.49	9	0.026	0.0542		post-Golgi vesicle-mediated transport	79	16.3	31	0.000122	0.000253
Ectopic Pregnancy	35	0.0596	1	0.0585	0.117		Arrhythmogenic right ventricular cardiomyopathy (ARVC)	12	1.92	5	0.031	0.0624		endoplasmic reticulum unfolded protein response	93	19.2	35	0.000124	0.000253
Leukemia, Lymphoblastic, Acute, Childhood	36	0.0613	1	0.0601	0.117		ErbB signaling pathway	87	13.9	21	0.0312	0.0624		chromatin organization	637	132	169	0.000174	0.000348
Coronary Atherosclerosis	37	0.063	1	0.0618	0.117		Herpes simplex infection	103	16.5	24	0.0331	0.0649		axonogenesis	578	120	155	0.000186	0.000365
Mycobacterium Tuberculosis Infection	37	0.063	1	0.0618	0.117		Mucin type O-Glycan biosynthesis	30	4.81	9	0.0401	0.0771		G2/M transition of mitotic cell cycle	150	31	50	0.000195	0.000375
Intervertebral Disc Degeneration	38	0.0647	1	0.0634	0.117		Legionellosis	40	6.41	11	0.0451	0.0851		negative regulation of cellular biosynthetic process	1220	253	302	0.000208	0.000392
Lymphoma, Burkitt's	38	0.0647	1	0.0634	0.117		Fc epsilon RI signaling pathway	75	12	18	0.0462	0.0851		negative regulation of biosynthetic process	1240	257	306	0.000236	0.000437
Mandibular Prognathism	39	0.0664	1	0.065	0.118		Long-term potentiation	70	11.2	17	0.0468	0.0851		DNA integrity checkpoint	152	31.4	50	0.000279	0.000507
Maternal Obesity During Childbirth	40	0.0681	1	0.0666	0.118		Bacterial invasion of epithelial cells	56	8.97	14	0.0544	0.0953		negative regulation of RNA metabolic process	1020	212	256	0.000305	0.000545
Bladder Outlet Obstruction	41	0.0698	1	0.0683	0.118		Synaptic vesicle cycle	18	2.88	6	0.0551	0.0953		response to ionizing radiation	112	23.2	39	0.000352	0.000618
Chronic Inflammation	41	0.0698	1	0.0683	0.118		SNARE interactions in vesicular transport	27	4.33	8	0.0553	0.0953		negative regulation of transcription, DNA-dependent	987	204	247	0.000365	0.000619
Prolactinoma	43	0.0733	1	0.0715	0.121		Alanine, aspartate and glutamate metabolism	32	5.13	9	0.0587	0.0995		negative regulation of transcription, DNA-dependent	987	204	247	0.000365	0.000619
Idiopathic Pulmonary Fibrosis	45	0.0767	1	0.0748	0.125		Epithelial cell signaling in Helicobacter pylori infection	37	5.93	10	0.0608	0.101		protein polyubiquitination	177	36.6	56	0.000385	0.000642
Focal Segmental Glomerulosclerosis	48	0.0818	1	0.0796	0.13		Lysine degradation	47	7.53	12	0.0624	0.102		intrinsic apoptotic signaling pathway	135	27.9	45	0.000396	0.000649
Squamous Cell Carcinoma, Cerevial	49	0.0835	1	0.0812	0.131		Adipocytokine signaling pathway	63	10.1	15	0.069	0.111		organelle localization	189	39.1	59	0.000403	0.00065
Early-Stage Breast Carcinoma	50	0.0852	1	0.0828	0.131		Transcriptional misregulation in cancer	19	3.04	6	0.0701	0.111		negative regulation of nucleobase-containing compound metabolic process	1130	234	279	0.000413	0.000656
Graft-Versus-Host Disease	53	0.0903	1	0.0876	0.135		Aldosterone-regulated sodium reabsorption	34	5.45	9	0.0819	0.128		DNA damage checkpoint	143	29.6	47	0.000427	0.000667
Mesial Temporal Lobe Epilepsy	53	0.0903	1	0.0876	0.135		Measles	102	16.3	22	0.0834	0.128		establishment of protein localization	1460	301	351	0.000438	0.000674
Cervical Neoplasms	56	0.0954	1	0.0924	0.14		Fc gamma R-mediated phagocytosis	97	15.5	21	0.0864	0.131		negative regulation of translation	70	14.5	27	0.000452	0.000685
Cerebral Aneurysm	58	0.0988	1	0.0956	0.143		Pathogenic Escherichia coli infection	35	5.61	9	0.0954	0.142		negative regulation of signal transduction	790	163	201	0.000525	0.000784
Allergic Rhinitis	61	0.104	1	0.1	0.143		Viral myocarditis	26	4.17	7	0.109	0.16		protein transport	1400	290	338	0.000559	0.000822
Aortic Aneurysm, Abdominal	61	0.104	1	0.1	0.143		Glycosphingolipid biosynthesis - globo series	12	1.92	4	0.112	0.162		regulation of transforming growth factor beta receptor signaling pathway	107	22.1	37	0.000573	0.00083
Carcinoma, Lung, Small-Cell	61	0.104	1	0.1	0.143		Cholinergic synapse	95	15.2	20	0.116	0.166		cellular macromolecule catabolic process	849	176	214	0.000599	0.000856
Acute Coronary Syndrome	64	0.109	1	0.105	0.144		Shigellosis	47	7.53	11	0.12	0.167		vesicle localization	82	17	30	0.000642	0.000904
Adenocarcinoma, Colon	64	0.109	1	0.105	0.144		Melanogenesis	101	16.2	21	0.12	0.167		viral reproduction	803	166	203	0.000702	0.000975
Congenital Heart Diseases	64	0.109	1	0.105	0.144		Osteoclast differentiation	119	19.1	24	0.132	0.181		regulation of neuron apoptotic process	150	31	48	0.000733	0.001
Cardiomyopathy	66	0.112	1	0.108	0.146		Phosphatidylinositol signaling system	75	12	16	0.136	0.184		intracellular steroid hormone receptor signaling pathway	113	23.4	38	0.000895	0.00121
Liver Neoplasms	69	0.118	1	0.113	0.147		Carbohydrate digestion and absorption	18	2.88	5	0.149	0.197		nucleobase-containing compound transport	175	36.2	54	0.000937	0.00125
Carcinoma, Ovarian, Serous	70	0.119	1	0.115	0.147		NOD-like receptor signaling pathway	49	7.85	11	0.15	0.197		vesicle-mediated transport	1110	230	271	0.000967	0.00127
Diabetic Nephropathy	70	0.119	1	0.115	0.147		RNA degradation	60	9.62	13	0.153	0.197		signal transduction in response to DNA damage	129	26.7	42	0.00104	0.00132
Leukemia, Lymphoblastic, Acute	70	0.119	1	0.115	0.147		Glycerophospholipid metabolism	82	13.1	17	0.154	0.197		macromolecule catabolic process	1070	222	262	0.00104	0.00132
Aortic Stenosis	71	0.121	1	0.116	0.147		Ribosome biogenesis in eukaryotes	55	8.81	12	0.16	0.203		macromolecule catabolic process	1070	222	262	0.00104	0.00132
Influenza	75	0.128	1	0.122	0.152		GnRH signaling pathway	94	15.1	19	0.164	0.205		response to hypoxia	245	50.7	71	0.00118	0.00148
Carcinoma, Gallbladder	79	0.135	1	0.129	0.155		Glycosphingolipid biosynthesis - ganglio series	14	2.24	4	0.175	0.216		neuron projection development	816	169	204	0.00123	0.00152
Kaposi's Sarcoma	79	0.135	1	0.129	0.155		Glycosaminoglycan degradation	19	3.04	5	0.177	0.216		regulation of cellular protein metabolic process	1560	322	369	0.00126	0.00154
Epilepsy	80	0.136	1	0.13	0.155		Axon guidance	118	18.9	23	0.179	0.216		regulation of cyclin-dependent protein kinase activity	89	18.4	31	0.00135	0.00163
Muscular Dystrophy	80	0.136	1	0.13	0.155		Type I diabetes mellitus	5	0.801	2	0.184	0.219		positive regulation of transcription from RNA polymerase II promoter	800	166	200	0.00137	0.00163
Vascular Diseases [unspecific]	81	0.138	1	0.132	0.155		Terpenoid backbone biosynthesis	20	3.21	5	0.206	0.242		response to UV	112	23.2	37	0.0015	0.00176
Glaucoma	82	0.14	1	0.133	0.155		Inositol phosphate metabolism	58	9.29	12	0.209	0.243		cytokinesis	120	24.8	39	0.0016	0.00183
Kidney Injury	84	0.143	1	0.136	0.156		Basal cell carcinoma	47	7.53	10	0.211	0.243		mitochondrial membrane organization	47	9.72	19	0.0016	0.00183
Carcinoma, Adrenocortical	86	0.147	1	0.14	0.159		T cell receptor signaling pathway	98	15.7	19	0.215	0.243		protein localization	1850	382	431	0.00161	0.00183
Medulloblastoma	88	0.15	1	0.143	0.161		Amphetamine addiction	64	10.3	13	0.216	0.243		regulation of protein kinase activity	698	144	176	0.00176	0.00198
Pleural Mesothelioma	90	0.153	1	0.146	0.162		Long-term depression	70	11.2	14	0.222	0.247		transforming growth factor beta receptor signaling pathway	221	45.7	64	0.00204	0.00227
Chronic Kidney Disease	92	0.157	1	0.149	0.164		Glycosphingolipid biosynthesis - lacto and neolacto series	26	4.17	6	0.228	0.249		embryo development	1080	224	262	0.00212	0.0023
Psoriasis	96	0.164	1	0.155	0.168		Jak-STAT signaling pathway	99	15.9	19	0.229	0.249		cellular response to extracellular stimulus	149	30.8	46	0.00212	0.0023
Adenovirus Infection	97	0.165	1	0.156	0.168		Serotonergic synapse	88	14.1	17	0.236	0.254		morphogenesis of an epithelium	440	91	116	0.00217	0.00233
Stroke, Ischemic	98	0.167	1	0.158	0.168		Retrograde endocannabinoid signaling	60	9.62	12	0.245	0.261		cellular response to nutrient levels	126	26.1	40	0.00228	0.00243
Human Papilloma Virus Infection	100	0.17	1	0.161	0.169		Tight junction	118	18.9	22	0.25	0.261		endosomal transport	162	33.5	49	0.00249	0.00262
Chronic Hepatitis C	101	0.172	1	0.162	0.169		Gap junction	89	14.3	17	0.251	0.261		positive regulation of translation	56	11.6	21	0.00281	0.0029
Heart Diseases [unspecific]	103	0.175	1	0.165	0.17		Pentose phosphate pathway	27	4.33	6	0.257	0.265		response to nutrient	147	30.4	45	0.00283	0.0029
Pulmonary Hypertension	106	0.181	1	0.17	0.173		Leukocyte transendothelial migration	108	17.3	20	0.274	0.28		microtubule-based movement	179	37	53	0.00284	0.0029
Bladder Neoplasms	107	0.182	1	0.172	0.173		Natural killer cell mediated cytotoxicity	138	22.1	25	0.281	0.284		gland development	303	62.7	83	0.0029	0.00292
Autoimmune Diseases [unspecific]	108	0.184	1	0.173	0.173		Toll-like receptor signaling pathway	97	15.5	18	0.285	0.285		maintenance of location in cell	112	23.2	36	0.00292	0.00292

## Sheet: Supplementary Table S8
Supplementary Table S8 : Statistical analysis of miRNA signature presence in body fluids
Multiple Comparisons (Holm-Sidak method)
Body fluid	Comparison	Diff of Means	t	Unadjusted P	Critical Level	Significant?
Blood	Random vs. Upregulated	4.231	3.265	0.005	0.025	Yes
	Random vs. Downregulated	1.217	0.823	0.422	0.05	No
Blood cells	Random vs. Upregulated	3.135	3.215	0.005	0.025	Yes
	Random vs. Downregulated	0.651	0.586	0.566	0.05	No
Plasma	Random vs. Upregulated	NS
	Random vs. Downregulated	NS
Plasma	Random vs. Upregulated	NS
	Random vs. Downregulated	NS
Saliva	Random vs. Upregulated	NS
	Random vs. Downregulated	NS
Serum	Random vs. Upregulated	NS
	Random vs. Downregulated	NS
Urine	Random vs. Upregulated	1.851	2.445	0.026	0.025	Yes
	Random vs. Downregulated	1.825	2.115	0.041	0.05	Yes

## Sheet: Supplementary table S9
Supplementary Table S9 : ROC and cut-off statistical analysis of the published 4-miRNA signature (Li et. al. 2022) in TCGA BLCA patients
Receiver Operating Curve analysis								Cut-off point analysis
4-miRNA signature (Li et al., 2022)								4-miRNA signature (Li et al., 2022)
miRNA ID	AUC	SE.AUC	LowerLimit	UpperLimit	z	p-value		Performance measures	Value	Lower_Limit	Upper_Limit
hsa-mir-182-5p	0.864882	0.039376	0.787707	0.942058	9.26661	1.9216e-20		Sensitivity	0.778	0.734	0.817
hsa-mir-196a-5p	0.615108	0.0410631	0.534625	0.69559	2.80319	0.00506007		Specificity	0.842	0.604	0.966
hsa-mir-34a-5p	0.674302	0.0693648	0.538349	0.810254	2.51283	0.0119768		Positive Predictive Value	0.991	0.968	0.993
has-mir-124-3p	0.379037	0.0573396	0.266654	0.491421	-2.10958	0.0348944		Negative Predictive Value	0.15	0.122	0.485
Four-miRNA_sig	0.699395	0.0722807	0.557728	0.841063	2.75862	0.00580455		Positive Likelihood Ratio	4.924	1.741	13.928
								Negative Likelihood Ratio	0.264	0.203	0.345
								Optimal cut-off method	Youden
								Optimal cut-off point	15.281
								Optimal criterion	0.619611
